# Supplementary material for: Prediction of the severity of obstructive sleep apnea by anthropometric features via support vector machine
Source: PLoS One. 2017 May 4;12(5):e0176991. doi: 10.1371/journal.pone.0176991 (PMC5417649; doi:10.1371/journal.pone.0176991)
Supplement: S1 Dataset — (XLSX) [file pone.0176991.s001.xlsx]

## Sheet: male
Gender	BQ	ESS	BMI	Weight	Height	Head	Neck	Waist	Buttock	Age	AHI
M	0	14	29.0659	88	174	57.5	39	95.5	106.5	20	2.90323
M	0	8	26.9896	78	170	57	36.5	90	100	20	1.02273
M	0	16	23.9395	75	177	59	39	88	104	20	0.518359
M	0	15	22.1297	67	174	57	35	74	94	20	0.559006
M	0	15	22.1297	67	174	57	35	74	94	20	0.559006
M	0	5	20.7612	60	170	56	35	68	90	20	0.693642
M	0	12	22.6561	68.2	173.5	57	34.5	76.5	97	20	1.73077
M	0	0	33.91	98	170	57	39	108	123	20	73.8614
M	0	9	24.4898	75	175	58	37	91	100	21	6.64671
M	0	12	25.5243	72.9	169	56.5	38.5	88	97.5	21	2.76316
M	1	20	26.9274	76	168	59	37.5	86.2	101	21	4.48454
M	0	0	21.6296	67	176	57	36.5	82.5	93.8	21	1.61725
M	0	15	23.6491	71.6	174	57	36	78	96	21	0.146699
M	0	6	19.2672	57	172	58	34	72	86	21	0
M	0	0	22.0386	60	165	54.6	35	73.5	96	21	0.48
M	0	0	19.8347	54	165	55.5	34	80	90	21	1.57895
M	0	13	21.4284	66	175.5	57.1	35.3	65.5	91.6	21	0.772532
M	0	16	19.8397	57	169.5	57	33.5	71.5	77	21	1.30435
M	0	16	17.8323	56.5	178	56.5	35	70	84	21	1.33995
M	0	10	21.551	66	175	56	35	75	95	21	1.9469
M	0	8	23.1481	75	180	54.5	36.2	83.5	94.2	21	4.96
M	0	16	22.9854	68	172	57	35	76	95	21	4.05694
M	1	15	27.31	78	169	57.8	36.8	83	103	21	10.4348
M	0	6	31.5115	90	169	56	39	99	113	21	31.5877
M	0	2	33.2931	89	163.5	57	39	87	106	21	16.7513
M	1	9	39.1163	129	181.6	60.8	45.5	116	136	21	64.7458
M	0	0	34.0807	102	173	60	42	104	113.5	21	69.9718
M	0	7	28.4091	88	176	60.9	41.5	93.5	106.5	22	0.359281
M	0	0	30.0266	105	187	60	43.5	110	113	22	14.7634
M	0	18	25.1808	78	176	36.5	37	88.5	102	22	0.728155
M	0	11	29.7265	90	174	60	40	86	100	22	0
M	0	5	24.6181	78	178	57.5	38.5	85	97.5	22	0.892193
M	0	7	24.0238	67	167	58	37	84	91.5	22	0.46875
M	0	13	21.9138	75	185	56	35	85	102	22	0.165289
M	0	8	23.5294	68	170	56	37	79	96	22	0
M	1	6	25.3906	65	160	53.5	37	78	88	22	1.89974
M	0	13	25.5102	72	168	56	36.5	81	100	22	2.8866
M	1	6	22.3954	75	183	56.5	36.5	78.5	96	22	2.10526
M	0	18	18.4911	45	156	54	32.5	63	81.5	22	2.51101
M	0	18	24.6181	78	178	59.5	37.6	85	100.5	22	9.97753
M	0	9	18.8189	50	163	51.5	31	69	83	22	7.875
M	1	7	42.3699	135	178.5	57	44.2	130	124	22	29.9204
M	0	0	28.7197	83	170	60	40	95	107	22	22.2472
M	1	10	28.089	90	179	59	40	94.5	106	22	20.0662
M	0	0	25.4694	78	175	58	42	99.5	104	22	31.9412
M	1	10	29.7619	84	168	53.8	40.5	101	111	22	48.8372
M	0	14	19.8413	56	168	54	32	78	88	22	22.875
M	0	11	29.0123	94	180	58	41	98	111	22	50.0571
M	0	8	39.9176	127.9	179	59	43	125	120	22	76.3025
M	0	17	28.3737	82	170	56.5	37	95.5	105	22	48.9922
M	1	15	33.4124	100	173	60	43.5	107	111	22	66.6667
M	1	17	30.6689	95	176	60	43	110.5	113	22	73.406
M	0	10	26.9598	77	169	58	38	82	102	22	38.4
M	1	18	41.5225	120	170	61	47	131.5	126.5	22	100.438
M	0	15	32.2185	99.8	176	56.2	40	110	110	22	80.2681
M	0	12	40.9995	127	176	59.5	44	117.5	123.8	22	95.4545
M	0	13	29.4118	85	170	57.8	38.5	97	104	23	2.51969
M	0	4	43.3032	161.3	193	58	42	137	137	23	5.04202
M	0	1	25.1558	76.6	174.5	58	33.5	92	100	23	0.8867
M	0	15	25.9259	84	180	58	38	90.5	103.5	23	2.47826
M	0	9	26.2976	76	170	56	36.5	89	100	23	2.25806
M	0	9	24.2513	83	185	57.5	37	89	100	23	0
M	1	11	19.5354	64	181	55	37	87	94	23	0.174927
M	0	10	25.2595	73	170	56	37	87	97.3	23	5.37815
M	0	1	22.2291	65	171	57	47	80	96.5	23	0.171429
M	0	0	25.7117	70	165	59.5	36.5	80	97.5	23	1.25654
M	0	12	22.2291	65	171	55.2	34	72.7	88.3	23	0.346821
M	0	12	23.5294	68	170	56	35	82	96	23	2.91429
M	0	12	23.5294	68	170	56	35	82	96	23	2.91429
M	0	13	21.304	64.5	174	55	33	75	89	23	3.61809
M	1	12	25.0135	74	172	56.5	35.5	83.5	97.5	23	7.78481
M	1	10	22.0522	66	173	57	36	81	96	23	8.3905
M	0	0	20.7157	62	173	55	35	75.5	96	23	8.26087
M	0	15	20.5191	60	171	54	35.5	73	93	23	12.4022
M	0	0	39.8937	133.6	183	60	44	123	126	23	15.9322
M	0	10	35.4922	105	172	58.5	44	113	116	23	27.9474
M	0	8	43.0277	120	167	61	46.5	118.8	126.5	23	52.6667
M	0	16	27.1369	81.5	173.3	57.3	38.5	89	103.5	23	26.7717
M	0	8	23.3067	65	167	53.5	36	77.5	92	23	22.0253
M	0	9	25.2163	79	177	58.5	38	86	104	23	39.3569
M	1	10	25.0574	83	182	56	35	89	106.5	23	48.4483
M	0	10	25.6055	74	170	57	36	96	99	24	2.10811
M	0	10	25.6055	74	170	57	36	96	99	24	2.10811
M	0	15	24.7391	74.9	174	54	36	94	104	24	4.98567
M	1	14	27.6095	77	167	57	39	89	95	24	0.152672
M	0	14	24.5752	82.3	183	56.8	38.8	90	102	24	0
M	0	19	23.4568	76	180	56	35	83.5	102.5	24	0
M	0	0	24.977	68	165	59	36	86	101	24	3.53982
M	0	11	22.3954	75	183	58	36.5	83	100	24	0.157068
M	0	10	23.0546	69	173	56	36	83	100	24	0.8
M	0	5	22.9854	68	172	55.5	34	80	95	24	0.37037
M	0	14	24.2215	70	170	53	36.5	77.5	98	24	0.339943
M	0	15	21.4643	63.5	172	57.5	33	74	95	24	0
M	0	2	20.4152	59	170	54	34	70	89	24	0
M	1	11	19.1571	58	174	55.5	33	69.5	87	24	0
M	0	10	20.984	65	176	56	35	81	98.5	24	1.60858
M	0	3	21.7776	69	178	53	35.5	74.2	91.8	24	0.437956
M	0	8	23.7228	71	173	54	36.5	79	96.5	24	1.16883
M	0	14	20.5714	63	175	56.5	34.5	74.5	92.5	24	0.884956
M	0	10	24.9153	89	189	58.2	40	85	103.5	24	3.70787
M	0	2	21.7776	69	178	56	34	77	97	24	2.85714
M	1	9	19.7531	64	180	59	34.5	74.5	95	24	2.625
M	0	6	23.2438	72	176	59	37	75.5	95	24	2.94479
M	0	12	23.6408	72.4	175	57	35.6	81	98.5	24	5.09589
M	0	12	25.2941	73.1	170	57	35.5	84.5	95	24	9.06593
M	1	11	26.3329	77	171	56	40	82	95	24	8.39161
M	0	17	19.2653	59	175	57.8	38	76	89	24	7.04961
M	0	6	20.3816	61	173	56.5	34.5	82.5	94	24	11.0818
M	0	14	34.041	114	183	58	41	113	120	24	29.1105
M	0	9	25.0593	75	173	59.5	38.5	99	101	24	29.5187
M	1	9	23.8751	65	165	58.5	37	89.5	99	24	17.4757
M	0	10	24.3911	73	173	57.5	37	89	102	24	17.8626
M	0	10	24.7945	75.5	174.5	56.5	36.2	87	99	24	22.1408
M	0	7	21.3346	59.5	167	53	33	74	92	24	23.3871
M	1	9	21.4996	72	183	55.2	35.2	79	94.5	24	32.3316
M	0	17	36.8027	114	176	60	43	123	111	24	88.3562
M	1	9	29.7339	79	163	56	38	96	102	24	64.7671
M	0	15	29.7458	88	172	58	42	105.5	110	24	99.8361
M	0	8	27.7778	90	180	59.2	36.5	97.2	110	25	2.92683
M	0	3	27.4406	85	176	56.5	39.2	97.2	107.2	25	7.53769
M	0	10	26.7755	82	175	60	41	94	105	25	1.71429
M	0	6	28.0102	80	169	59.5	39	97	106	25	13.7879
M	0	9	24.6914	80	180	59	40	91	100	25	0
M	0	18	27.143	86	178	57.2	38.8	90.5	105	25	0
M	0	12	28.6196	91.7	179	59.5	39	94	110	25	13.4328
M	0	5	21.847	70	179	53	35	82	99	25	0
M	0	4	22.3435	70	177	59	37.5	82	93	25	1.12
M	0	14	24.2215	70	170	57.5	37	83	93	25	2.07407
M	0	0	21.9525	68	176	55.1	34.5	82	93	25	1.45553
M	0	13	20.3223	56	166	56.5	34.2	70.5	88	25	0
M	0	0	22.2564	64.7	170.5	55.5	34	69	93.5	25	0
M	0	0	20.4783	62	174	57	34.5	74.5	92.5	25	0.32
M	1	16	22.8625	63	166	54.5	34.2	77.5	96	25	0.861244
M	1	1	15.7895	57	190	56.3	34.5	75.5	94	25	1.19601
M	1	8	22.8571	70	175	56	37	83	102	25	4.5283
M	1	17	24.7409	69	167	57	35	83	94	25	4.91525
M	0	0	21.0616	69	181	56.5	35	75.5	94.5	25	2.78146
M	1	14	24.841	66	163	57	38	84.5	97	25	7.03125
M	0	2	14.7655	55	193	56.5	34	67.5	87	25	2.6087
M	0	15	20.9959	64.3	175	55.5	33	80	91	25	5.18797
M	1	11	23.0577	85	192	56.5	40	84	101	25	4.73684
M	1	17	26.398	71	164	56.5	37.5	87	100	25	12.7407
M	0	15	23.1481	75	180	58.5	38	81.5	101.5	25	7.33496
M	1	11	20.8086	63	174	55	33	78	97	25	14.0339
M	0	3	47.8395	155	180	61	45.8	132.5	144	25	33.6145
M	0	8	41.7513	146	187	63	48	127	127	25	20.7477
M	0	10	32.0035	101.4	178	58	42	101	110	25	15.9452
M	0	13	33.952	120	188	59.7	41.5	120	120	25	16.8947
M	0	10	26.8136	73	165	57	40	98.5	101.5	25	23.4783
M	1	7	38.8187	130	183	60	45	131	138	25	49.5652
M	1	13	23.04	73	178	57	39	93	106	25	22.7228
M	1	13	26.4236	80	174	55.2	37	89.5	101.5	25	20.0467
M	0	7	60.2324	170	168	62	49	159	179	25	86.689
M	0	24	25.1063	85	184	57	36.5	89	107	25	23.8596
M	0	15	24.5156	83	184	58	36.5	74	104	25	16.5341
M	0	22	37.4483	116	176	59	43	127	116.5	25	77.1951
M	0	22	37.4483	116	176	59	43	127	116.5	25	77.1951
M	1	14	24.4898	75	175	56.5	35.5	87	97.5	25	38.2368
M	0	12	25.9259	84	180	59.5	41	91.5	102	25	47.8571
M	1	12	42.2526	125	172	61.5	45	123.5	133.5	25	103.315
M	0	13	25.5198	79.5	176.5	56	36.8	91.5	96	25	63.7152
M	0	11	36.3303	123	184	61	43	123	123	25	104
M	0	6	33.553	94.7	168	56	37.3	95.2	106	26	1.17647
M	0	0	28.7347	88	175	59	46	99	112	26	8.96907
M	0	7	29.4108	86	171	57.5	38	98.5	109	26	10.6273
M	0	3	30.0613	104	186	60	40.3	107	112.5	26	11.6766
M	1	13	27.7551	85	175	60	39	93	112	26	0.773196
M	0	8	29.0533	82	168	60	42	94	110.5	26	5.45455
M	0	13	28.7037	93	180	57.5	38	97.8	102	26	11.6712
M	1	6	22.3435	70	177	55	36	90	97	26	0.661157
M	0	11	26.1224	80	175	57.5	39	93	102	26	8.07692
M	0	15	25.2433	85	183.5	56.5	38.8	90.5	100	26	0.615385
M	0	3	25.7959	79	175	56.5	35	84.5	99	26	0.247934
M	1	2	21.4692	65	174	57	35	85	99	26	0.880196
M	0	16	27.717	77.3	167	58	38	81	103	26	0.348837
M	0	5	23.7228	71	173	57	35.7	84	95	26	2.67857
M	0	9	20.8155	59.1	168.5	57.5	34.5	75.5	91	26	0.163043
M	0	8	25.3444	69	165	52.2	36	83.5	101	26	3.31579
M	0	9	24.8097	71.7	170	56.5	37	79.5	98.5	26	1.45553
M	1	11	21.9713	65	172	57	36.5	78	92.5	26	1.26649
M	0	18	17.5056	53	174	57	34.5	72	89	26	1.11369
M	0	18	18.726	60	179	55.2	32.6	71	88.5	26	1.15385
M	0	8	21.551	66	175	57.8	37	80	96.3	26	3.08219
M	1	11	25.2493	80	178	56	36.5	89	105	26	12.3861
M	1	11	20.6193	61	172	56	35	72	91	26	4.97487
M	0	13	20.898	64	175	58	37	76.5	96	26	5.8427
M	0	0	22.5981	70	176	56.5	37	80	95	26	7.08661
M	0	0	19.3772	56	170	55.2	34.2	71	90	26	6.41618
M	1	9	22.8571	70	175	57	35	85.5	101	26	10.9814
M	1	12	23.4568	76	180	56.5	37.5	88	108	26	13.8119
M	0	10	21.7181	65	173	55	33	74.5	91.5	26	7.37705
M	0	0	20.7612	60	170	56	35	77	89	26	12.3167
M	1	7	28.089	88	177	58.5	39.5	100	101.5	26	21.1173
M	0	9	24.7252	74	173	57.3	35	96	105.5	26	16.5922
M	0	24	28.6501	78	165	56	38	95.5	101.5	26	28.7349
M	0	20	25.8264	80	176	59	40	96	107	26	28.9773
M	0	1	26.453	76	169.5	57	40	96	105	26	32.5325
M	0	2	23.6614	70	172	57	36.5	83	99.5	26	15
M	0	16	24.0238	67	167	57.5	38	89	104	26	23.0159
M	0	9	23.5102	72	175	57.2	35.3	87	99	26	19.7516
M	0	9	23.5102	72	175	57.2	35.3	87	99	26	19.7516
M	0	0	21.9671	62	168	42.8	33.5	78	92.5	26	15.7282
M	0	12	23.1983	76	181	58	35.5	86	100	26	19.6154
M	1	9	25.1808	78	176	60	38.5	85.3	99.5	26	20
M	1	15	19.2672	57	172	55.5	33	71.5	92	26	16.64
M	0	17	22.7434	77	184	57	36	78	100	26	22.5714
M	0	24	27.7703	93	183	58	38	95	111	26	43.7143
M	0	0	19.6623	63	179	58	35.5	77	98	26	32.8863
M	0	3	27.143	86	178	59	40	99	106	26	64.2254
M	0	0	35.9184	110	175	59.5	45	107.5	110	26	85.2542
M	0	13	24.4898	75	175	56	38	95	104	27	0
M	1	3	24.2215	70	170	57	36	92	100	27	0
M	0	17	25.9516	75	170	56.8	37	94	103	27	5
M	0	8	24.6914	80	180	55.5	35.6	93	99.5	27	0.161725
M	0	7	27.4286	84	175	60.3	39	91.5	101.5	27	1.875
M	0	11	27.7551	85	175	58.5	38.5	89	106	27	1.84397
M	0	10	26.7755	82	175	56	36.5	90	105.5	27	5.66038
M	0	10	25.1487	74.4	172	55.5	38	87.5	97	27	1.70984
M	0	17	24.4857	82	183	59	39	88	106	27	0.789474
M	0	2	22.1526	75	184	55	35.5	88	99	27	1.38728
M	0	2	22.1526	75	184	55	35.5	88	99	27	1.38728
M	0	0	22.3435	70	177	59	38	86	94	27	1.12299
M	1	9	26.4381	66	158	56	35.8	84	94	27	1.89974
M	0	18	23.7812	72	174	57	38	86	100	27	3.69021
M	0	10	24.187	81	183	59	36.5	83.5	100	27	0
M	0	3	24.9328	55.8	149.6	57	37	77	87	27	1.51625
M	0	0	25.6489	75	171	55.5	35.5	84.5	105	27	3.18302
M	0	15	21.9713	65	172	58.5	36	78	92	27	0
M	0	7	24.539	66	164	58	37.5	77.5	95	27	0.676056
M	0	17	19.8413	56	168	57.8	34.2	74.5	81.5	27	0.978261
M	0	9	17.7086	53	173	54	35	70	78	27	1.25326
M	0	8	25.1808	78	176	53.5	35.2	64	100	27	1.17647
M	0	8	25.1808	78	176	53.5	35.2	64	100	27	1.17647
M	0	0	20.6758	70	184	55	34.5	84	94	27	3.2967
M	1	12	20.9321	49	153	55.5	30	74	92	27	0
M	1	16	21.0498	63	173	57.5	34	78	94	27	3.41085
M	0	8	21.4692	65	174	55	34	79	95	27	3.90879
M	0	2	22.5981	70	176	57	36.5	84	96	27	6.51515
M	1	14	22.3863	67	173	56	35	84.5	97	27	8.02817
M	0	9	24.2215	70	170	57	37	79	98	27	6.66667
M	0	11	24.1633	74	175	54	37.3	80.5	95.5	27	8.33333
M	0	8	25.5102	72	168	57	36	83	98	27	12.6316
M	1	8	22.4703	70	176.5	56.5	35.5	77.5	91	27	13.7931
M	0	17	35.9803	114	178	56	44	114	124	27	19.4595
M	1	14	28.4055	90	178	60	38	108.5	109	27	24.5876
M	0	9	31.5617	100	178	55.8	37.5	102	110.5	27	21.7215
M	0	6	27.7778	90	180	59	41	96	104	27	17.1963
M	0	3	22.0522	66	173	56.6	35.3	85	95	27	15.4545
M	1	17	24.8163	76	175	61	40	87.5	96	27	18.4951
M	1	9	25.5937	68	163	54	37	86	96.5	27	17.6577
M	0	12	25.4327	77	174	57	35.5	80.5	97.5	27	17.2174
M	1	8	27.0855	83.9	176	59	37.5	90.5	99	27	32.3967
M	0	0	25.1559	71	168	57	36.5	84.5	94.5	27	24.5926
M	1	10	28.0863	87	176	57	39.5	100	110	27	53.7238
M	1	9	24.5779	77	177	59	38	91.5	100	27	35.7412
M	0	19	28.0102	80	169	56.5	39	92.5	106	27	43.985
M	1	20	25.9516	75	170	54	35	84	99.5	27	37.561
M	0	12	27.6817	80	170	56	38	93	104	27	61.5842
M	0	12	27.6817	80	170	56	38	93	104	27	61.5842
M	0	16	23.04	73	178	56.5	38	89.5	101	27	56.8
M	0	15	44.9827	130	170	59	50.5	137	131	27	117.039
M	0	12	34.2857	105	175	58.5	43.5	111	115.5	27	94.56
M	0	10	27.8001	79.4	169	56	36.5	88.5	99	27	67.2063
M	1	15	25.3815	85	183	54.5	38.8	89	103	27	66.9613
M	1	12	26.2346	85	180	57	38.5	97.5	104	28	0
M	0	8	22.8374	66	170	54.5	35	96.5	95	28	4.46809
M	0	12	27.6817	80	170	56.5	39	96	91.5	28	4.72826
M	0	5	25.6055	74	170	57	36	90	98	28	1.04651
M	0	19	27.1314	85	177	58	39	91	104	28	2.88462
M	1	10	23.939	70	171	56	37	89	100	28	0.239044
M	0	13	24.5065	72.5	172	57	37	89	102.5	28	1.4841
M	1	16	26.7755	82	175	59	42	94.5	103.5	28	14.1463
M	1	12	23.6614	70	172	57	37	87	100	28	0.57971
M	1	15	27.3982	82	173	57	36	92.5	106.5	28	12.4927
M	0	12	23.8754	69	170	55.5	35.5	85	96	28	0
M	0	0	22.913	67	171	57.5	36	86.5	97	28	2.1547
M	1	18	23.3556	74	178	59	41	86	98	28	2.45783
M	0	3	22.8788	66.9	171	55.5	33.5	88.5	95	28	7.66667
M	1	8	23.2912	78	183	59	40	88.5	100	28	5.52632
M	0	8	21.03	58.3	166.5	57	35.5	75	90.5	28	0.34384
M	0	20	23.3537	70.3	173.5	60	35.5	84	94	28	3.25301
M	0	21	20.2865	65	179	57	33.5	78	88	28	0
M	0	9	22.7244	72	178	55.2	38	82	98.5	28	1.4876
M	0	8	23.6203	74	177	55	36	85.5	102.5	28	4.43878
M	1	12	21.9525	68	176	58	38	82	96	28	1.82741
M	1	9	24.1633	74	175	59	39	90.5	100	28	13.5533
M	0	6	19.4444	63	180	57	34	77	92	28	0.662983
M	1	8	21.048	58	166	52.8	34.5	73	87	28	1.87013
M	0	16	25.1808	78	176	58.5	38	85	100	28	6.06936
M	0	8	25.9242	72.3	167	55.5	37	82	98.5	28	5.02793
M	0	13	20.6869	61.2	172	55.5	33.3	72.5	91	28	3.2
M	0	14	22.3403	74	182	45	34.2	80.5	96.5	28	3.80597
M	1	18	22.2041	68	175	54.8	37.5	83	98.5	28	9
M	0	9	20.984	65	176	56	36	75	94.5	28	6.82809
M	0	8	23.4131	81	186	59	38	82	103.5	28	6.55087
M	1	9	23.0546	69	173	57	36.2	78	93.5	28	8.0829
M	0	13	22.3081	60	164	57	37	76.5	91.5	28	8.31234
M	1	9	24.2215	70	170	57	37.5	83	91.5	28	10.7532
M	1	20	20.3383	63	176	55.2	34	74	90.5	28	12.9095
M	0	9	40.8223	133	180.5	62.5	43	119	124	28	37.9245
M	1	10	26.5879	85	178.8	57	39	98.5	105.5	28	21.1005
M	1	10	27.6817	80	170	58.5	39.5	102	110	28	33.3871
M	0	8	28.6801	95	182	55.2	37.8	102.5	110	28	31.5679
M	0	8	28.6801	95	182	55.2	37.8	102.5	110	28	31.5679
M	0	5	24.623	72	171	57	39	95	106	28	26.2185
M	0	8	28.089	90	179	57.5	39.5	101.5	107	28	37.7508
M	1	7	33.6012	115	185	61	45.5	111	118	28	37.6847
M	0	11	26.8274	85	178	56.5	37	98	107	28	36.9767
M	0	11	26.8274	85	178	56.5	37	98	107	28	36.9767
M	0	13	24.9108	67	164	55	40.2	87	93.5	28	19.0588
M	0	0	26.079	71	165	58.5	38	92	98	28	31.137
M	0	14	22.5981	70	176	56	36.8	81	99	28	17.8378
M	0	8	23.7812	72	174	58	38.5	83.5	94.8	28	19.577
M	0	5	27.6361	78	168	60	38	87.5	96	28	25.082
M	1	9	23.1834	67	170	56.7	38.5	87	93.5	28	24.7761
M	1	14	27.4406	85	176	58	38	89	109.5	28	32.0764
M	0	13	23.9995	71	172	58	39	90	99.5	28	37.2781
M	0	0	21.4692	65	174	56	34.5	80	94	28	27.0492
M	0	0	21.4692	65	174	56	34.5	80	94	28	27.0492
M	0	13	22.3403	74	182	59	37	84.5	101	28	29.0026
M	0	9	23.8884	80	183	54	42	90.5	102.5	28	36.5753
M	0	12	21.6216	74	185	59	36.8	92.5	101.5	28	41.4776
M	0	7	29.6495	95	179	57	39	112	114	28	72.037
M	0	13	23.8424	65.7	166	55.5	39	88.5	97	28	42.3077
M	0	9	29.6495	95	179	58	42	100	105	28	67.0286
M	1	12	22.6474	67	172	57.5	36	85.5	90	28	42.3704
M	0	6	39.1837	120	175	58.2	41.5	120	127.5	28	90.1744
M	0	2	24.2424	66	165	56	38	88.5	92	28	48.2781
M	0	2	26.344	83	177.5	57	40	97	107.5	28	69.6716
M	0	0	21.9713	65	172	55.2	36.5	78.5	98.5	28	45.2195
M	1	8	23.6713	75	178	56.5	37.5	81.5	99.5	28	47.4797
M	1	19	18.6691	63	183.7	55	33	78	91.5	28	56.2597
M	0	15	34.4148	103	173	62.5	46	112	114.5	28	104.749
M	1	12	22.8625	63	166	57	36	79	95.5	28	66.8824
M	1	6	40.8163	125	175	62.5	48.5	124	117	28	123.969
M	0	10	25.9455	85	181	56.2	37.2	97	107	29	1.1831
M	0	8	25.763	78	174	56	35.5	95	101.5	29	0.327869
M	0	0	25.5354	80	177	58	38	91	103.5	29	2.64463
M	0	7	26.1738	82	177	61.5	36	92	106.5	29	5.05814
M	1	9	26.6436	77	170	56.2	37.8	92	99	29	7.65306
M	0	9	24.8981	88	188	57	37.2	96	105.5	29	4.04313
M	0	13	24.0741	78	180	59	38	90	100	29	2.32836
M	0	6	25.5593	73	169	55	34.5	88.5	101	29	2.04334
M	0	0	22.5896	63	167	55	35.5	88	96	29	2.67516
M	0	12	24.623	72	171	56.5	36	87	102	29	0.898204
M	0	0	21.5139	60	167	59	34	86	93	29	0.900901
M	0	0	27.1054	88.8	181	55.8	38.5	92	104.5	29	10.027
M	0	22	24.3531	65.5	164	56.5	37	86	95.2	29	2.96296
M	0	9	27.9868	86.2	175.5	54	37	89	108	29	7.39726
M	0	7	23.9395	75	177	57	35.2	86.2	101	29	3.2853
M	1	5	24.7721	75	174	54	38	81	92	29	0
M	0	0	21.2457	61.4	170	58	36	80	92	29	0
M	0	0	23.9867	67.7	168	56.5	36	80	95.5	29	0.15748
M	1	8	23.5294	68	170	59	36.5	84	96	29	3.2345
M	1	13	18.7109	56	173	55	33.5	77	88	29	0.182927
M	0	7	20.7773	60.4	170.5	58	34	74.5	88	29	0.299252
M	0	4	21.2228	68	179	55	33	79.5	93.5	29	0.507042
M	0	7	24.3911	73	173	55	36	85	97	29	4.6988
M	0	13	25.3515	75	172	53	40	88.5	102.5	29	9.95192
M	1	9	25.3061	77.5	175	56.5	37.2	86	99.5	29	6.55022
M	1	6	20.4783	62	174	56	33	75	90	29	1.89112
M	0	4	23.3234	69	172	57	36	81.5	93	29	4.20779
M	0	16	20.501	58.9	169.5	53	33.5	73	86	29	3.18436
M	1	15	25.4028	70	166	55.5	39	88	101.5	29	12.0627
M	0	8	24.8466	81.4	181	56.5	39	85	106	29	7.22689
M	0	4	24.2215	70	170	55.5	38	87	96	29	12.4409
M	1	12	26.4721	82	176	57.5	40.2	84	104.5	29	8.63753
M	0	9	23.0518	62	164	55.5	32	78	90	29	1.92926
M	0	15	20.7008	55	163	54.5	34.5	80	92	29	8.14815
M	0	8	25.8121	85.5	182	57	40	89	104	29	14.1573
M	0	12	25.1808	78	176	54	36	85	100	29	14.5504
M	1	14	22.913	67	171	59	37	83	99	29	14.1972
M	1	6	40.1235	130	180	59.5	43.2	125.5	130	29	32.967
M	0	15	36.1479	105.7	171	56	43.5	114	113.5	29	33.4037
M	1	20	28.089	90	179	56.5	40	105	107	29	29.3878
M	0	12	27.7769	89	179	57.5	38.5	102.5	107.5	29	28.2353
M	0	9	23.7812	72	174	54	36	95	104	29	16.5574
M	1	11	32.4905	110	184	60.5	39	111	127	29	30.529
M	1	12	31.3536	105	183	60	42	111	112.5	29	36.6848
M	1	9	28.7347	88	175	57	38.5	97	106	29	32.3478
M	0	12	43.2611	122.1	168	60.5	47.5	126	127.5	29	70.5382
M	1	7	25.5354	80	177	57	37.5	88	97.5	29	18.2338
M	0	7	25.0593	75	173	56	37	85.5	100	29	16.8254
M	1	17	30.0712	90	173	60	39	99	101	29	45.6977
M	0	5	45.1317	139.8	176	57	45	182	106	29	17.2376
M	1	7	29.3878	90	175	57.2	39.5	102	113.5	29	50.1847
M	1	12	24.8771	81.5	181	56.5	36	88	102	29	20.1538
M	0	4	31.9193	100	177	62	44	106	111	29	53.8922
M	0	1	21.9136	71	180	57	35	89.5	97.5	29	23.7824
M	0	1	21.9136	71	180	57	35	89.5	97.5	29	23.7824
M	0	10	23.5242	66	167.5	56.5	36.5	77	94.5	29	17.5
M	0	13	19.8864	61.6	176	57	33.5	81	98	29	18.3333
M	0	14	26.9896	78	170	56.5	36	90	103	29	31.5306
M	0	13	22.6757	64	168	55	36	80	97	29	20.7955
M	0	13	22.6757	64	168	55	36	80	97	29	20.7955
M	1	9	19.3821	49	159	55.5	33.5	63	83.5	29	20.7407
M	0	7	44.9406	140	176.5	58.5	39.5	127	135	29	78.2692
M	0	10	25.2493	80	178	54.5	38	100	105	29	55.0685
M	0	10	25.2493	80	178	54.5	38	100	105	29	55.0685
M	0	13	48.8778	144.6	172	60.3	48.3	133.5	128	29	88.7861
M	0	19	37.551	115	175	59.5	40.5	130	121	29	93.6066
M	0	0	25.7959	79	175	58.5	38	87.5	98	29	40.6588
M	0	0	25.4365	88	186	60	40	91.5	107	29	42.2981
M	0	15	42.3529	122.4	170	60.5	44.5	124	122.5	29	99.0093
M	1	16	29.0466	91	177	56	42	96	96	29	70.5431
M	1	14	27.4406	85	176	56	39	104	107	29	86.6038
M	0	16	28.8059	78.9	165.5	55	37.5	98	106.5	29	84.2188
M	0	12	24.4857	82	183	53.5	36	88	104	29	61.3675
M	0	8	25.3815	85	183	55.5	38	92	105	29	78.7606
M	0	3	23.8751	65	165	56	36.8	86	90	29	76.4634
M	0	9	23.9395	75	177	57.5	36.5	92	99	30	3.77143
M	0	13	27.7778	90	180	59.5	39	97	107.5	30	13.3735
M	0	15	26.5625	68	160	55	38.1	91	93.5	30	4.40217
M	0	3	39.1985	143	191	61	42.5	126	129	30	12.3618
M	0	10	27.7778	90	180	59.5	38	97	110	30	14.456
M	1	12	26.8136	73	165	56	37.5	89	100	30	1.71021
M	1	12	26.2164	84	179	60.5	41.5	89	102	30	0
M	0	12	24.968	80	179	56.5	38	89	102.5	30	0.162602
M	1	4	30.6425	96	177	57	31.8	97	108	30	0
M	0	7	27.0641	81	173	58.5	39	87.5	99	30	0.347826
M	1	21	30.4878	82	164	54.5	37.5	91.5	97.5	30	10.2475
M	0	3	23.5883	65	166	57	36	88	96	30	3.45205
M	0	0	28.075	85	174	57.5	40	90	104.5	30	7.45946
M	1	14	27.7778	90	180	60	40	94	111	30	14.5618
M	0	17	24.2215	70	170	58	38.5	85	93	30	1.39896
M	0	0	22.46	68	174	58.5	37	87	101	30	5.48571
M	0	3	22.2291	65	171	57	36	80	96	30	0.155844
M	1	12	26.0617	78	173	56.5	37	91	98	30	13.1527
M	0	20	20.9643	55.7	163	56	35	80	91.5	30	0.967742
M	0	9	21.6333	64	172	56	33	81.5	101.3	30	1.43236
M	0	11	22.9819	72	177	56.5	36	80.5	95.5	30	0.520231
M	1	18	23.03	65	168	56	33	79	92	30	1.33663
M	0	5	23.2438	72	176	55.8	34.5	84	98.5	30	3.31658
M	0	10	19.487	55	168	55	33.5	68.5	89.5	30	0.808625
M	0	12	21.9671	62	168	58	35	83	99	30	3.75
M	0	14	21.5139	60	167	54.5	34.5	74	92	30	1.60858
M	0	7	21.6049	70	180	55.5	37	82.5	100	30	3.38462
M	0	7	21.6049	70	180	55.5	37	82.5	100	30	3.38462
M	0	9	20.2812	60	172	57	37	72.5	92.5	30	3.42105
M	0	6	19.5682	62	178	56.2	33	80.3	92.5	30	4.61538
M	0	6	23.6713	75	178	56.5	36	82	97	30	7.28571
M	0	13	20.984	65	176	56.5	33.6	78.2	94.3	30	6.77419
M	0	0	22.0932	70	178	55.2	35.6	82	96.5	30	8.52071
M	0	0	22.0932	70	178	55.2	35.6	82	96.5	30	8.52071
M	0	10	22.5024	70.1	176.5	56	34.5	82.5	94.5	30	10.7563
M	0	10	21.3839	64	173	57.5	35.5	82	95	30	11.3565
M	0	10	23.4568	76	180	55.5	36	82	100	30	12
M	0	10	23.4568	76	180	55.5	36	82	100	30	12
M	0	13	38.0623	110	170	59	46	110	111	30	27.75
M	0	13	38.0623	110	170	59	46	110	111	30	27.75
M	1	4	33.2389	92.7	167	56.2	41.7	99	113	30	17.7236
M	0	0	29.0367	92	178	55	40.5	97	106	30	18.1818
M	0	9	35.2245	103	171	56	40.5	101.5	114.5	30	30.1786
M	0	8	24.968	80	179	55.5	37	93	100	30	15.8416
M	1	16	29.4023	82	167	56.5	39.5	93	103.5	30	19.7048
M	0	12	26.5731	75	168	54	38	91.5	99	30	17.3143
M	1	11	23.6614	70	172	58	39	89	100	30	16.9853
M	0	11	37.551	115	175	58	39.5	130	122	30	68.3152
M	1	8	24.858	77	176	58	36.5	87	102	30	17.2559
M	0	8	22.8571	70	175	57.5	35	85	98	30	15.7025
M	0	5	25.3086	82	180	56.5	38.5	84	104.5	30	17.5726
M	0	8	30.1103	80	163	57	41	92	102	30	35.6633
M	0	6	25.7959	79	175	57.5	38	90	97	30	30
M	0	6	25.7959	79	175	57.5	38	90	97	30	30
M	1	15	26.7755	82	175	58	38	92	99	30	35.6571
M	0	20	30.0568	91	174	59	40.5	95	104	30	43.2394
M	1	11	23.8087	68	169	54	33.3	85	91	30	24.6883
M	0	0	21.1553	59	167	57	35.5	74.5	85.5	30	21.2422
M	0	10	22.1297	67	174	55.5	34.6	72.5	93	30	22.8037
M	0	9	37.9514	121.6	179	62	45	124	120	30	79.5429
M	0	13	26.2188	74	168	57	38	92	96	30	44.8753
M	0	7	27.3588	80	171	56	37	93	108	30	48.7097
M	0	20	43.2099	140	180	59.5	49	132	128	30	88.0342
M	1	13	20.5191	60	171	55	31.5	81	87.5	30	28.877
M	0	13	30.1205	83	166	58	38.5	99.5	104	30	73.7815
M	0	13	29.6495	95	179	59	42	110	112	30	80.7507
M	0	4	29.4118	85	170	55.5	39.8	101	109	30	77.6842
M	1	12	44.9827	130	170	57	50	135.5	142.5	30	108.589
M	0	4	31.7418	95	173	55.8	44.2	102	112	30	81.3636
M	0	4	31.7418	95	173	55.8	44.2	102	112	30	81.3636
M	0	0	19.6296	63.6	180	56	35	74	95	30	48.4337
M	0	10	48.9796	150	175	59.5	50	140	140	30	118
M	0	14	22.0932	70	178	55.5	36	82	94	30	53.8806
M	1	12	26.7755	82	175	59.5	39.5	88.5	100	30	61.6098
M	1	13	19.5682	62	178	57	36.5	77	95	30	53.4247
M	0	13	25.6801	86	183	56	37.8	93	106	30	71.2903
M	0	0	24.2741	74	174.6	56.5	40	90	101.5	30	79.8479
M	0	15	23.8895	74	176	59	39	93	100	31	1.56658
M	0	9	23.5666	73	176	55.6	36.5	89.5	102.5	31	0.168067
M	0	13	21.5451	63	171	57	35	88	97	31	0
M	0	14	25.5937	68	163	45	36.5	87.5	94	31	0.18018
M	0	0	27.6817	80	170	60	39.5	93	102.5	31	12.2616
M	0	11	22.7204	68	173	59	37	87	96.5	31	0
M	0	10	24.114	79	181	58	38	88.5	100	31	0.163934
M	0	9	23.6203	74	177	56	38	87	98	31	0.540541
M	0	8	27.968	78	167	56.5	37.5	90.5	101.2	31	9.11392
M	0	8	27.968	78	167	56.5	37.5	90.5	101.2	31	9.11392
M	1	10	24.1115	73	174	58	36.2	87	103	31	3.80952
M	0	5	24.2215	70	170	57.2	37.6	85.5	98.5	31	3.15789
M	0	11	25.7276	77	173	57.8	37.5	87	100.5	31	5.49865
M	0	11	25.0995	70	167	56.5	37	85	98.5	31	3.72263
M	0	13	22.2041	68	175	57.5	34.5	81.5	90.5	31	0.309278
M	1	15	26.5927	92	186	58	39	89	110.5	31	3.14136
M	1	15	25.3515	75	172	56.2	35.5	86	99	31	4.90099
M	0	9	24.3911	73	173	57.5	37	87.5	94	31	7.06806
M	0	18	21.1073	61	170	53	34.5	75	92	31	0
M	0	17	22.8571	70	175	58.5	37.5	78	94	31	0
M	0	12	23.3556	74	178	57.2	35.3	86	98	31	4.50777
M	0	15	21.6296	67	176	57	36	76.5	96.2	31	0.165746
M	0	14	19.4674	53	165	57.35	33	76	87	31	1.31148
M	0	10	22.2222	72	180	58	35	80.5	85.5	31	0.983607
M	0	10	26.3656	78	172	57.5	40	87	104	31	8.18182
M	0	8	22.3081	60	164	53	35	75.5	89	31	2.26804
M	0	9	23.0501	63.9	166.5	55.5	34	81.5	91	31	4.05405
M	0	9	21.6049	70	180	58	36	82	96.5	31	2.61628
M	0	0	23.2115	71.9	176	57	36.5	80	96	31	2.66667
M	0	11	20.5191	60	171	57	35	79	101	31	4.38095
M	0	9	19.721	55	167	55	32	68	90	31	0.177515
M	0	9	19.721	55	167	55	32	68	90	31	0.177515
M	0	0	22.8395	74	180	56.2	36	82.5	96	31	8.59504
M	1	12	20.6038	69	183	59	36.5	79	94	31	6.54545
M	0	5	22.546	78	186	57	36.5	88	97	31	12.931
M	0	0	23.6295	80	184	56	35	85	111	31	12.6846
M	0	7	23.6614	70	172	56	36.5	81	98	31	13.3512
M	0	14	43.1267	148.4	185.5	64	48	130	137	31	26.2105
M	1	6	42.9395	143.8	183	63	45.5	126.5	126	31	39.3569
M	1	4	31.0204	95	175	57	40	99	105.5	31	22.8483
M	1	11	30.0408	92	175	59	40.5	101.5	109.5	31	27.8086
M	0	11	29.539	91.5	176	58.5	42	100.5	104.5	31	26.0938
M	1	11	28.7356	87	174	56	39	99.5	111	31	27.0349
M	0	17	41.3737	130.5	177.6	61.5	47.5	133	125.5	31	56.8615
M	0	12	30.8463	85	166	57	38.7	93	102	31	16.0807
M	0	0	26.1224	80	175	58.5	39	94	108.5	31	17.6378
M	0	0	32.3689	98	174	59	38.5	101	111	31	38.4496
M	1	14	37.874	120	178	60.5	44	117.5	122	31	51.4286
M	0	0	32.112	95	172	57	40.5	104.5	112.5	31	45.283
M	0	0	29.4118	85	170	58.5	39.3	97.5	103.5	31	34.7848
M	0	13	21.2245	65	175	53.2	37	90	100	31	18.9112
M	1	12	27.0538	71	162	57	35.5	84.5	99	31	16.0202
M	0	10	29.9836	95	178	56.2	40	101.5	113.5	31	47.76
M	0	0	24.2215	70	170	54.2	36.6	84.5	94.5	31	17.5896
M	0	11	32.0386	97	174	59	43	100	110	31	47.8292
M	0	0	22.5981	70	176	57	37	81	97	31	15.2514
M	0	13	23.5294	68	170	56.5	37	77	94	31	17.7778
M	0	3	44.6806	148	182	60.8	45.5	143	131	31	77.3538
M	0	15	21.1754	58	165.5	55	33.8	69	89	31	18.8391
M	0	0	25.8264	80	176	61	39	92	102	31	34.5358
M	1	13	42.6456	124.7	171	57	45.2	120	125.5	31	74.8235
M	0	16	29.0657	84	170	56.6	40.5	92.5	100	31	41.0354
M	0	16	29.0657	84	170	56.6	40.5	92.5	100	31	41.0354
M	0	19	29.0548	90	176	55	41	101	109	31	59.0476
M	0	14	29.2055	85.9	171.5	58	39	98.5	107	31	56.7188
M	1	8	24.2215	70	170	53	38	88	97	31	33.75
M	1	13	31.0735	93	173	57.5	42	103	109	31	64.3784
M	0	8	23.8367	73	175	54.5	35.2	89.5	95.8	31	36.3934
M	1	8	29.4155	93.2	178	60.5	43	100	105	31	57.8841
M	0	0	21.1279	69.6	181.5	59	36	87.8	97	31	32.2034
M	0	13	26.449	81	175	56	36	94	100	31	48.2574
M	0	4	31.25	80	160	54.5	39.5	102.5	112	31	71.3372
M	0	12	27.4406	85	176	57	38.5	93.5	103	31	51.0714
M	0	12	27.4406	85	176	57	38.5	93.5	103	31	51.0714
M	0	0	29.4076	83	168	57	39	96	103.5	31	59.685
M	0	16	23.2254	64	166	55.5	34.5	78	94	31	34.2581
M	0	9	28.4082	87	175	57	40	102	108.5	31	70.3226
M	0	17	44.0317	122.8	167	61	43.3	127	128.5	31	96.7416
M	0	16	40.7455	115	168	68	52	124	126	31	94.6742
M	0	11	25.4848	92	190	59.2	38.5	98	109	31	46.1798
M	1	13	28.2007	81.5	170	58	39	96	100	31	63.1414
M	0	18	38.7397	120	176	60.3	47.5	123.5	127	31	92.9293
M	0	0	30.0232	93	176	57.5	40.5	98	107	31	68.9764
M	0	6	42.7795	148	186	63	50	127	120	31	81.9018
M	0	18	32.8466	110	183	60.2	43	108.2	113	31	79.6396
M	0	16	21.6049	70	180	55	35	81	100	31	45.2366
M	0	8	59.6373	147	157	57.8	46	140	148	31	124.024
M	1	18	26.8136	73	165	59	41.5	106	122	31	97.4046
M	0	10	31.7083	96	174	58.2	43	102.5	111	31	91.0569
M	0	18	25.565	81	178	58.5	39	91	101.5	31	66.8665
M	0	13	24.623	72	171	58.5	40	93.5	101	31	81.5789
M	1	14	26.1224	80	175	60	37	87.5	98.5	31	69.2978
M	0	9	26.1738	82	177	55.5	37.5	92	101	31	79.0909
M	0	14	22.6627	71	177	53.5	34	82.5	94.5	31	66.5
M	0	0	49.3827	160	180	62	55	155	150	31	135.531
M	1	4	22.8395	74	180	58	38	95	104	32	5.30713
M	0	22	26.4236	80	174	57.5	37	91	103	32	0.164384
M	0	15	22.8571	70	175	58.5	35.5	91	100	32	0.465116
M	0	7	27.7855	80.3	170	57	38	94	102	32	9.25532
M	0	13	27.31	78	169	58	40	90	96	32	1.84874
M	0	7	26.4236	80	174	58.5	37.5	90	104.5	32	2.43038
M	0	12	24.4193	80	181	58.5	37	91	97	32	2.6087
M	0	12	24.632	76.3	176	56	35	87	98	32	0.174419
M	0	17	24.5779	77	177	57	40	87	102	32	0.162162
M	0	3	27.0975	81.1	173	56.5	38	90	102.5	32	6.63073
M	0	15	29.0006	78	164	56	37	87	99	32	2.83784
M	1	16	26.8406	86	179	58.5	38	92	103	32	10.4156
M	0	8	24.2215	70	170	56.5	36	85	97	32	2.09677
M	0	11	20.8307	66	178	55.5	36	84	95.5	32	0
M	0	12	22.3435	70	177	57.5	37	85	99	32	1.5
M	0	5	21.691	69.5	179	55	37.8	84	94	32	0.677966
M	0	0	22.7244	72	178	59	38	88	97	32	5.80645
M	0	17	25.9924	88	184	58	36.9	90.5	102	32	6.60714
M	0	12	20.9366	57	165	54.7	35	78	70	32	0
M	0	0	23.9395	75	177	58	38	82	100	32	0.2746
M	0	10	23.5666	73	176	56.1	36.5	83.3	97.3	32	1.57895
M	0	10	24.3911	73	173	55.5	33.5	84	100	32	3
M	0	0	23.0546	69	173	53.8	33.5	77.5	98	32	0.154242
M	0	0	23.8301	82	185.5	57.5	38	87	99	32	1.57895
M	0	8	23.3887	70	173	56.2	36.2	65	102	32	0.147059
M	0	10	23.5078	64	165	54.5	37	85	88.5	32	5.48303
M	0	16	19.0381	61	179	55	35.5	74	88	32	0
M	0	14	21.9525	68	176	57	36	78.5	90	32	1.7341
M	0	0	25.2493	80	178	59	39.5	90	106.5	32	12.9351
M	0	13	20.9877	68	180	55.8	35.8	79	92.5	32	1.69279
M	0	7	19.5312	50	160	57.5	38	75	84	32	3.46154
M	0	10	21.6296	67	176	54.8	33.2	81.5	100	32	4.29668
M	0	4	21.9671	62	168	56.5	37	80	91.5	32	5.96859
M	1	6	25.3906	65	160	54.2	35	81.5	99	32	8.33333
M	0	12	22.0386	60	165	56.5	34	76	94	32	6.92913
M	0	12	22.0386	60	165	56.5	34	76	94	32	6.92913
M	0	4	25.1429	77	175	58	35.2	87.5	99	32	13.6585
M	1	12	22.5981	70	176	58	36.5	83	102.5	32	8.6631
M	0	17	24.0238	67	167	58	38.5	83	97	32	10.1493
M	0	7	24.4919	77.6	178	59	37	84.8	100	32	10.1105
M	0	9	23.9395	75	177	53.5	37	87	99.5	32	13.2447
M	0	0	19.79	62	177	55	34	73	89.5	32	8.28645
M	0	6	21.8156	56.9	161.5	57	35	77.5	87.5	32	10.3746
M	0	0	25.9795	74.2	169	56	37	83.5	96.5	32	13.4911
M	0	1	41.1972	132	179	58.5	43.8	113.5	123	32	23.4853
M	0	0	29.3878	90	175	59	45.2	117.5	129	32	36.1326
M	0	0	32.2698	97.7	174	59.5	41	100	110	32	23.5135
M	0	10	27.4406	85	176	57	39	95	104	32	15.4455
M	0	7	31.4879	91	170	57	41	104	107	32	34.9226
M	0	7	31.4879	91	170	57	41	104	107	32	34.9226
M	0	16	38.5579	115.4	173	58	46	123	121	32	53.8816
M	0	0	30.854	84	165	57.5	43	94.5	100.5	32	22.8191
M	0	15	25.3069	74	171	58	38.5	95	99	32	23.3533
M	1	2	29.0606	83	169	57	42.5	95.5	101	32	25.2632
M	1	19	28.06	95	184	60	40.5	99	106.5	32	23.9665
M	1	11	24.8163	76	175	61	40.5	92	108.5	32	16.6321
M	0	15	31.1419	90	170	59	39	103	102	32	41.173
M	0	7	31.8169	89.8	168	57.5	37.5	100	103	32	37.6504
M	1	17	23.8884	80	183	55	36.5	93	98.5	32	15.9885
M	0	0	25.0593	75	173	58	39	89	101.5	32	15.3555
M	0	13	29.7234	82.4	166.5	56	37.5	87.5	102	32	17.1429
M	1	19	26.3656	78	172	56	38	88	100	32	17.6562
M	0	4	47.5933	140.8	172	62.5	50	130	129	32	73.1138
M	1	11	24.6181	78	178	58	37	88	97	32	17.1859
M	0	5	32.4074	105	180	56.5	40.3	96.5	108	32	34.7463
M	1	13	32.1836	98	174.5	57.5	40.5	108	109	32	55.3368
M	0	14	44.462	124	167	56	46	130	130	32	78.6667
M	0	6	23.1834	67	170	59	38	84.5	95	32	18.535
M	0	4	29.668	94	178	56.5	40	98	109	32	46.1667
M	0	13	30.7787	90	171	58.5	39.5	104.8	110	32	60.598
M	0	10	24.7409	69	167	60	37.5	90	96	32	31.7015
M	0	0	23.2438	72	176	57	35.3	85	101	32	23.1161
M	0	12	26.7755	82	175	59	41	97	102	32	47.1795
M	0	0	26.1224	80	175	59	39.5	91	104.5	32	34.0253
M	0	12	23.0546	69	173	65	35	84	96	32	24.3038
M	0	18	23.3234	69	172	57	36	82	97	32	24.1558
M	0	0	28.2284	75	163	59	40	95	98	32	47.8652
M	0	13	27.4717	92	183	53	38	93.5	107.5	32	37.2632
M	0	13	27.4717	92	183	53	38	93.5	107.5	32	37.2632
M	0	15	26.0933	79	174	55.5	36.7	86	106	32	28.5195
M	0	15	39.3282	111	168	61	49	122	117	32	84.6626
M	0	15	29.4786	93.4	178	57	39.5	98	103.5	32	55.2329
M	0	8	26.9896	78	170	58	38	91	99.5	32	42.2287
M	0	18	32.3689	98	174	58.5	44.5	105.3	107	32	68.8439
M	0	19	33.8021	100	172	57	42	109	116	32	77.2434
M	1	15	26.0276	77	172	55.5	37	86.5	96	32	38.9313
M	0	10	36.0854	108	173	56	42	111	117	32	79.6815
M	0	5	43.1142	124.6	170	60	29	128	122	32	60
M	0	13	36.4195	109	173	59	46	110	115	32	83.6119
M	0	17	34.4753	95	166	56	43	111	108	32	86.935
M	0	7	27.6817	80	170	60.5	40	94	103	32	61.1024
M	0	0	28.4082	87	175	57	42	100	105	32	72.8691
M	0	13	27.0209	83.7	176	57.5	37	97	103	32	66.9542
M	1	14	25.7959	79	175	58.5	37.2	88.5	98.5	32	50.8065
M	0	0	41.7655	125	173	62	48	123.5	126.5	32	100
M	0	9	31.0204	95	175	59.5	42.3	105	111	32	84.7059
M	0	16	27.143	86	178	55.5	39	88.5	104	32	52.678
M	0	16	27.143	86	178	55.5	39	88.5	104	32	52.678
M	0	14	29.6084	97	181	58.2	43.2	102.5	109	32	79.4269
M	1	24	33.391	96.5	170	56.2	43	106	109	32	90.0845
M	0	15	37.642	116.6	176	56.5	47	123	122	32	101.602
M	0	10	27.4406	85	176	57.5	40	98	105	32	76.2766
M	1	15	30.0041	94	177	58	40.8	98	114	32	76.8504
M	0	15	28.4082	89	177	56	40	101.5	107.5	32	85.4958
M	0	14	22.3435	70	177	56	35.5	83.5	92.5	32	57.5138
M	0	14	30.3233	95	177	59	41	106.5	107.5	32	96.3582
M	1	12	23.6203	74	177	55	37.5	87	100.5	32	62.6301
M	1	18	37.3702	108	170	56	47	110	106	32	105.033
M	0	6	31.8481	109	185	59.5	40	116	104	32	103.382
M	1	9	26.1224	80	175	57	39	93	99	33	1.46667
M	0	5	29.7265	90	174	55.8	38.5	95	111	33	6.75325
M	0	0	25.1429	77	175	58	37.5	92	97	33	1.21827
M	0	14	26.2346	85	180	56.5	36	94.5	105.5	33	5.30387
M	0	6	29.9836	95	178	59	38	95	110	33	8.46847
M	0	11	26.0617	78	173	58	39.5	92.5	99.5	33	4.50777
M	0	13	22.9796	72.4	177.5	59	40.5	94.5	102	33	9.52646
M	0	5	24.3325	78.4	179.5	58	38.5	91	97.5	33	1.14754
M	0	7	25.9314	81.7	177.5	56.5	39	94.5	104.5	33	10.7767
M	1	10	27.31	78	169	54	36.5	87	99	33	1.31387
M	0	7	24.677	68	166	58	39	87.5	95.5	33	2.5876
M	0	16	24.5351	76	176	60	38	87	100	33	0.314961
M	1	5	28.6851	80	167	57.5	38.5	88	99	33	4.62725
M	0	0	24.6181	78	178	57.5	38	92	103	33	10.6849
M	0	11	26.2976	76	170	55	37.5	87.5	99	33	4.48276
M	1	17	23.255	68	171	57.5	37.5	86	96	33	2.8496
M	0	7	25.1808	78	176	56.8	36.5	86	97	33	2.68908
M	0	7	25.1808	78	176	56.8	36.5	86	97	33	2.68908
M	1	17	22.921	71	176	56	37	85	98	33	2.20588
M	0	12	22.1453	64	170	56	34	82.5	97	33	1.86047
M	0	12	22.1453	64	170	56	34	82.5	97	33	1.86047
M	0	9	22.7732	62	165	56	36.5	81	92	33	1.6875
M	0	10	20.4284	64	177	54.5	35	79.5	88.5	33	0
M	0	10	20.4284	64	177	54.5	35	79.5	88.5	33	0
M	0	17	21.8963	61.8	168	55	34	74	94.5	33	0.676056
M	1	8	24.1517	80	182	58	37	85	100	33	4.40217
M	1	5	28.2284	75	163	58	37	88	103	33	13.9073
M	0	14	25.5102	72	168	56.8	36	84.5	101	33	8.91892
M	1	6	21.2245	65	175	58	37.2	81	96	33	5.74074
M	0	9	23.5479	78	182	58	36.5	83.5	100.5	33	5.84746
M	0	8	23.255	68	171	55	35	87	95.5	33	12.7007
M	0	0	21.3669	70	181	55	34.5	78	95.5	33	9
M	0	5	20.9573	62	172	57.2	34.5	78	89	33	13.4559
M	0	8	23.6295	80	184	58	39.5	85.5	100	33	14.958
M	0	20	47.3702	136.9	170	61	47	139	132	33	57.2932
M	0	11	41.859	122.4	171	54	44	115.5	121	33	38.0054
M	0	0	29.7265	90	174	56	39	96.5	110	33	16.2944
M	0	15	27.0416	80	172	59	40	94	106	33	15.7983
M	0	14	28.0664	84	173	57.5	41.5	97.5	102.5	33	24.6196
M	1	6	26.3656	78	172	58	35.5	94	105.5	33	17.0813
M	1	15	28.3937	84	172	59	41	95.5	106	33	21.3772
M	0	6	28.089	90	179	53	37.5	103	106.5	33	32.6667
M	0	6	28.089	90	179	53	37.5	103	106.5	33	32.6667
M	0	16	26.9896	78	170	56.5	36.3	94.3	95.5	33	20.7619
M	0	6	32.0386	97	174	57.5	40.5	102.5	111.5	33	37.035
M	0	11	27.7551	85	175	60	39	94	111	33	20.1099
M	0	0	25.8264	80	176	57.5	39	93.5	106	33	20.1449
M	1	6	34.6122	106	175	50.5	43	113	110	33	49.2
M	0	11	28.06	95	184	57	43	98	108	33	26.438
M	0	5	26.7539	81	174	56.5	37	90	100	33	18.4746
M	1	12	25.5102	72	168	57.5	37.5	91	100	33	22.1374
M	0	12	36.1395	102	168	59.5	46.5	108	113.5	33	54.4509
M	0	8	31.378	95	174	59.5	40	110	103	33	53.6296
M	0	0	26.7755	82	175	59.5	39	91.5	101	33	24.6787
M	0	15	26.2507	86	181	57	41	95	109	33	32.5664
M	0	0	27.5802	76	166	56	38.5	85	101	33	18.1343
M	0	12	24.1115	73	174	58	37.8	83	95	33	15.4902
M	0	2	29.6296	96	180	61	42	103	107	33	50.2618
M	1	17	24.6914	80	180	56.5	40.5	91	104	33	28.2353
M	0	19	26.2346	85	180	56	38	88	100	33	22.9565
M	0	19	26.2346	85	180	56	38	88	100	33	22.9565
M	0	7	23.3887	70	173	55.2	35	78	95	33	17.4502
M	0	14	22.3435	70	177	56	37	86	96	33	22.8923
M	1	8	31.0979	92	172	57	42	102	106	33	57.1123
M	1	19	38.0623	110	170	60.5	45	120.5	121	33	75.6522
M	0	12	28.6851	80	167	56.8	40.1	93.5	95	33	41.3966
M	1	9	22.4913	65	170	58	39.5	78	89	33	24.6774
M	1	9	34.8161	103	172	59	43.5	101.5	114	33	61.9512
M	1	5	28.7317	85	172	57.5	39	96.5	107.5	33	53.5329
M	0	15	28.1122	77	165.5	54.5	37.8	95.5	100	33	53.8889
M	0	10	30.7612	88.9	170	55.2	39	101.5	107	33	65.8594
M	0	8	34.6021	100	170	53	45	107	113	33	72.2872
M	0	11	32.2385	101	177	59	43	105	112	33	68.2979
M	0	7	28.2933	100	188	58.5	41	102	114.5	33	49.5385
M	1	10	32.9507	93	168	57	42.5	96.2	107	33	58.2759
M	0	17	34.2561	99	170	58.5	42	105	107	33	75.5615
M	0	4	16.7396	50.1	173	54.5	31.5	71	82	33	25.6667
M	1	8	27.0416	80	172	57.5	39	95	108.5	33	57.2254
M	0	12	31.1207	91	171	58	41.5	106.5	99	33	77.037
M	0	17	23.7228	71	173	54.3	37	90	98	33	45.8044
M	0	14	28.4005	85	173	54.2	37.8	89	102	33	43.8971
M	0	23	35.4922	105	172	58.5	43	111.5	118	33	80.8594
M	0	5	26.1455	89	184.5	55.5	37.5	91	107.5	33	42.4543
M	0	13	34.2561	99	170	58.5	44	114	115.5	33	85.3416
M	0	17	37.9361	105.8	167	54	43.5	110	111	33	83.0357
M	1	6	32.872	95	170	57	42	102.5	111	33	75.6364
M	0	5	30.9617	97	177	56	40	100	112	33	69.0341
M	0	13	26.3656	78	172	60.5	38	85	103.5	33	40.7213
M	0	16	25.6896	76	172	55	36.5	88	102.5	33	45.6287
M	0	18	33.0295	100	174	56.5	43.2	107.2	114	33	80.4665
M	1	10	28.4005	85	173	57	41	93	102	33	58.9535
M	0	0	31.0204	95	175	60	45	105	113	33	80.8488
M	0	0	31.0204	95	175	60	45	105	113	33	80.8488
M	0	6	28.7197	83	170	56.5	39.1	94.8	103.2	33	66.0377
M	1	5	28.3675	95	183	59	38	97	109	33	64.4681
M	0	7	26.7299	80	173	55.8	37	94.5	104	33	65.5357
M	1	7	30.7419	98.5	179	56	42	111	111.5	33	85.2717
M	0	0	32.3689	98	174	58	41	110	111.5	33	88.1525
M	0	6	27.0532	78	169.8	58	39	97	102	33	74.3182
M	0	7	25.9516	75	170	55	36	84.5	94.5	33	49.3443
M	0	5	52.9736	154.9	171	59	45.5	155	150	33	119.427
M	0	6	27.0416	80	172	55.5	40	95.5	105	33	70.8475
M	0	15	32.2385	101	177	59	42	100	112	33	82.1772
M	0	21	47.7769	160	183	61.5	51	141.5	141.5	33	108.621
M	0	0	29.7004	92	176	58.4	42.2	95.5	104.5	33	76.474
M	0	14	28.4082	89	177	55	38.5	102	105	33	88.8136
M	1	16	32.872	95	170	54.5	42	109	110	33	99.6345
M	1	13	27.0842	82	174	56.5	37.5	94	104	33	75.748
M	0	18	21.4346	71	182	54.5	34.8	81.5	97	33	55.6546
M	0	18	21.4346	71	182	54.5	34.8	81.5	97	33	55.6546
M	1	5	25.9095	74	169	55.5	39	88	101	33	66.7586
M	0	16	21.3859	67	177	56	36	84	95.6	33	61.4634
M	0	17	25.2493	80	178	55	39	86	99	33	63.937
M	1	5	25.8264	80	176	57.5	39	90	103.5	33	72.5779
M	0	8	36.3322	105	170	58.2	40	115	112.5	33	113.455
M	0	11	26.2917	69	162	56	38	88	100	33	73.0814
M	0	0	28.3737	82	170	57	38.5	94.3	119.2	33	86.7213
M	0	18	25.2092	72	169	56.5	39	87	96	33	79.9541
M	0	17	28.7347	86	173	58	43	94	104	34	3.71134
M	0	12	29.1363	70	155	57	39.2	90	88	34	1.4094
M	0	15	25.58	68.8	164	57	36	91	96	34	4.46991
M	0	17	25.5354	80	177	58	38.2	89	102.5	34	1.42433
M	0	8	24.0991	75.5	177	55	36.3	89.5	97.5	34	2.44565
M	0	3	28.6851	80	167	56.2	37.5	89.5	101.5	34	5.35385
M	0	3	28.6851	80	167	56.2	37.5	89.5	101.5	34	5.35385
M	0	5	23.9395	75	177	58.5	38.5	87.5	96.5	34	0
M	0	7	23.6614	70	172	55	34	86	99	34	0
M	0	6	25.3934	76	173	58.2	35.3	86	97.5	34	0
M	0	0	25.2174	67	163	55.5	39	85	96.5	34	0.935065
M	0	13	25.9516	75	170	58	39	84	103.5	34	0.176471
M	0	10	23.1084	66	169	59.5	36.5	83.5	90	34	0
M	0	0	24.4857	82	183	56.5	36	90	99	34	4.64396
M	0	11	25.2174	67	163	56	33.5	85	96.5	34	3.19149
M	0	2	22.3214	63	168	54	36.8	79.8	90	34	0.169014
M	0	11	22.0932	70	178	59	36	85	98	34	1.95122
M	0	9	23.2072	65.5	168	57	34.8	78	94	34	0
M	1	6	24.2215	70	170	57	35	86	94	34	5.69492
M	0	11	23.3553	80.8	186	60	39	90	100	34	4.75771
M	0	10	20.5457	50	156	55	34	76	88	34	1.08434
M	0	8	25.5354	80	177	57	38	90.5	101	34	12.0611
M	0	8	24.977	68	165	54.5	36.5	89	97.5	34	11.4825
M	0	13	20.5151	65	178	54.3	35	74.5	96.5	34	0
M	0	11	21.0077	60	169	58	35	79	89.5	34	2.07407
M	0	12	25.3515	75	172	58.2	36	84	104	34	4.6
M	0	16	23.391	67.6	170	56.5	38	82	99	34	3.57143
M	0	4	21.7181	65	173	54	34	76	91	34	2.42236
M	0	0	22.7516	83	191	56.5	38.5	90	98	34	0.657534
M	1	10	23.3556	74	178	57	36	79	100	34	5.29412
M	0	11	23.1834	67	170	58	36	87.5	97	34	13.5638
M	0	16	22.3214	63	168	56	37	81	93	34	8.73418
M	0	9	26.5888	91	185	57.2	41.2	88	107.5	34	9.9115
M	0	18	26.5118	84	178	55.5	37.3	84.5	105	34	10.3759
M	0	18	26.5118	84	178	55.5	37.3	84.5	105	34	10.3759
M	0	8	23.3553	69.9	173	57	38.5	85	99	34	12.3626
M	0	6	24.8971	78	177	60	38	84.5	101.5	34	11.9388
M	1	8	23.5898	79	183	57.3	36.1	86.5	97.5	34	13.8857
M	0	5	20.3704	66	180	56.5	34.5	73	91.5	34	14.7967
M	0	13	32.4886	95	171	57	41.2	102	108	34	20.5946
M	0	13	32.4886	95	171	57	41.2	102	108	34	20.5946
M	0	15	30.0712	90	173	56.5	42	103.5	107	34	27.0175
M	0	1	39.9866	131	181	62	50.3	122	125.5	34	36.2727
M	0	12	30.4218	90	172	57.8	40	100	107	34	24.1399
M	1	18	36.3322	105	170	56	45.5	111.5	110	34	36.8852
M	0	19	30.7394	92	173	58	40	105	107.3	34	32.6923
M	0	11	32.2831	100	176	56.5	43.2	102	110	34	29.7329
M	0	4	27.3588	80	171	56	37	94	102.2	34	15.082
M	0	16	44.4581	130	171	62.5	53	128	124.5	34	56.263
M	0	10	29.5168	96.7	181	59	43	99	105	34	23.9674
M	0	8	29.7578	86	170	58.2	39.5	92.8	103.8	34	17.0492
M	0	9	26.5118	84	178	59	39.5	94.8	103.5	34	19.4595
M	0	8	39.7829	107	164	59.2	43	117	121	34	53.0827
M	1	0	30.0712	90	173	60	40.5	109.5	106	34	44.0602
M	0	8	34.8161	103	172	59.5	42	116	108	34	53.5135
M	0	10	25.8166	72	167	58	39.5	90.5	99	34	18.6632
M	0	0	36.3322	105	170	57	47	113	112	34	53.8095
M	0	12	29.4108	86	171	57.2	41.2	92	100	34	23.027
M	0	13	30.2992	96	178	58.5	39.5	99	109.5	34	36.9536
M	0	15	26.1224	80	175	57	37	90.5	103	34	19.8507
M	1	15	30.2469	98	180	58	43	93	113	34	27.2423
M	0	7	26.5927	92	186	56	39.1	91.5	108.5	34	20.2367
M	0	13	24.5675	71	170	56.8	37	90	99.5	34	26.2396
M	1	8	31.5617	100	178	58.5	44.5	102.5	109	34	51.5867
M	0	8	26.2188	74	168	57	36.3	87	98	34	23.7037
M	0	12	26.1962	83	178	57.7	37	91	102.5	34	30.2493
M	0	12	26.1962	83	178	57.7	37	91	102.5	34	30.2493
M	1	19	31.9922	85	163	57	40	104	109	34	61.3012
M	0	21	26.4721	82	176	60.2	39.2	94	103.5	34	39.0799
M	0	20	33.8021	100	172	58	42.5	106	110	34	64.3784
M	0	14	28.2402	85.5	174	57.5	40.5	103.5	104.5	34	62.8814
M	0	11	33.9919	94.8	167	56	39	110.5	104	34	71.4681
M	1	11	19.2302	63	181	56	36	83	96.5	34	24.433
M	1	7	40.9891	115	167.5	58	43	122	125	34	84.5815
M	0	15	27.4717	90	181	62	44.5	101.5	106.5	34	61.157
M	0	15	27.4717	90	181	62	44.5	101.5	106.5	34	61.157
M	1	9	22.46	68	174	57.5	37.5	81	98.5	34	30.7143
M	0	16	33.952	120	188	57	41.5	115.5	119	34	56.8786
M	0	15	27.3356	79	170	54.8	37.5	88.5	97	34	40.4688
M	0	18	33.6901	102	174	58.4	46.2	110	108.5	34	76.6129
M	0	14	27.102	83	175	58.5	37.2	92	101	34	48.3288
M	0	11	34.6021	100	170	55	44	105.5	116	34	75.7407
M	0	16	32.966	108	181	60.5	43	109	110	34	70.9091
M	0	17	25.7089	76.5	172.5	57.2	35.2	88	97	34	42.807
M	1	12	29.7609	85	169	56	41	93	107	34	54.4565
M	0	0	24.6755	73	172	53	36.2	82	95.5	34	36.9231
M	0	0	32.2385	101	177	59	42	104	111	34	74.0952
M	0	9	32.716	106	180	58.5	39	117.5	109.5	34	82.209
M	0	0	29.3658	92	177	56.5	40.5	103	107.5	34	75.9146
M	0	8	26.7949	83	176	55.8	40	92	96.8	34	54.7458
M	0	10	31.7739	94	172	60	42	103	117	34	81.0366
M	0	9	29.7578	86	170	55	40.2	97.5	113	34	71.8771
M	0	11	25.6801	86	183	58	39	92	102	34	53.1148
M	0	20	39.6367	127	179	57.8	46	129	120	34	99.4083
M	0	0	28.6011	93.7	181	59.5	40	93.5	113	34	60
M	0	15	29.4076	83	168	58	40.5	99.3	103.5	34	78.871
M	0	0	25.4694	78	175	58	38.5	91.7	104	34	59.2736
M	0	0	31.1207	91	171	59	41.2	105.5	100	34	88
M	0	5	29.321	95	180	56.3	42.5	101	105	34	77.4627
M	0	12	27.4286	84	175	57.2	40.5	99	94.5	34	77.5385
M	0	2	27.0416	80	172	57	39	92.8	103.5	34	64.5161
M	0	8	26.6097	76	169	57.5	39.5	87.5	102	34	56.7082
M	0	11	31.2394	83	163	56.8	40.5	99.5	106	34	85.4642
M	0	7	32.872	95	170	57	38	101	109	34	89.5652
M	0	0	30.4218	90	172	56.5	41	104.5	105.5	34	94.4526
M	0	17	22.8374	66	170	57.2	36	84	99	34	61.988
M	0	0	23.6203	74	177	56.2	40	88	100	34	66.0714
M	0	18	30.8642	100	180	56	38.5	99.5	113	34	89.6809
M	1	12	25.8546	81	177	58	38.8	89	101	34	72.1622
M	0	15	33.2031	85	160	52	36.8	99	109	34	100.826
M	0	16	60.2042	158	162	58.5	48	160	155	34	143.923
M	0	16	60.2042	158	162	58.5	48	160	155	34	143.923
M	0	19	26.5346	78.5	172	56.5	40	89	100.5	34	80.4149
M	0	15	25.9225	75.8	171	58.5	41	93	101.5	35	1.20344
M	0	6	26.493	83	177	57.5	38	92	103.5	35	1.01124
M	0	5	24.3836	71.3	171	54	37	92	100	35	3.93939
M	0	12	23.5102	72	175	55	37	90.5	99	35	1.16667
M	0	10	24.4536	81	182	53.2	36.2	92	101	35	1.35484
M	0	15	24.5351	76	176	56	35	92	103	35	7.36292
M	1	17	27.3992	87.3	178.5	59	36	92	104	35	7.25926
M	0	11	24.3737	75.5	176	56	36	91	99	35	6.3587
M	0	9	24.0569	72	173	56	36.5	89.5	98	35	4.75
M	0	15	25.0995	70	167	58	39	92	97.5	35	11.5736
M	0	11	26.2976	76	170	60	40	89	100	35	4.8
M	0	3	25.7959	79	175	57	38.2	91	101.5	35	8.41791
M	0	4	24.5065	72.5	172	55	34	87	98	35	3.68
M	0	1	22.8571	70	175	55	38.5	84	95.5	35	0
M	0	8	23.0861	64	166.5	55	37.5	82.5	91.5	35	0
M	0	7	22.3863	67	173	56.5	37.5	84	95.5	35	0.99723
M	0	11	21.5139	60	167	57	37	83.5	94	35	1.25749
M	1	14	24.1517	80	182	57	38	87	98.5	35	2.01681
M	0	0	21.3296	77	190	54.5	35	92	103	35	0
M	0	8	22.2222	72	180	58	37.5	87	96.5	35	3.3241
M	0	11	21.8776	67	175	57.5	34	76	94	35	0
M	0	6	23.0546	69	173	57.8	36	83	97	35	3.04
M	0	10	21.4533	62	170	57	36	82	93	35	4.10714
M	0	7	24.281	71	171	57	35.5	86.5	96	35	8.63753
M	0	13	26.4878	76.1	169.5	56.8	37	88.8	101	35	13.0141
M	0	10	21.1389	64	174	54	35.1	82	94.5	35	4.62857
M	0	10	21.1389	64	174	54	35.1	82	94.5	35	4.62857
M	0	11	22.5309	73	180	56	35	80	99	35	3.68715
M	0	7	19.1571	58	174	56.5	35	74.5	93	35	5.87302
M	0	11	24.4193	80	181	58.8	37	88.5	101.2	35	12.7624
M	0	10	21.4692	65	174	55.2	37.5	77.5	91	35	6.41096
M	0	17	23.7387	67	168	56	36	80.2	94	35	7.79221
M	0	4	22.5896	63	167	58	36	80.5	91	35	10
M	0	6	22.231	62	167	57.2	36.5	77	91.5	35	13.1307
M	1	14	22.4913	65	170	57	36	82	95	35	14.6193
M	0	8	29.3575	78	163	58	37	96	104	35	16.3636
M	0	11	44.0771	120	165	61	44.5	122.5	124	35	49.4444
M	0	0	22.8571	70	175	59.5	37.5	97	109.5	35	17.7941
M	0	24	29.7004	92	176	54	37	96	107	35	15.2909
M	1	7	31.6158	84	163	58.5	40	107	110	35	40.7324
M	0	9	27.7177	82	172	59	41	97	105	35	24.497
M	1	9	32.4192	91.5	168	58.5	41	95	109	35	20.7507
M	0	0	27.7551	85	175	59	41	96	103	35	26.3668
M	0	12	29.7578	86	170	58	41	97	101	35	30.8207
M	0	11	28.075	85	174	59.3	40	106	112	35	43.9117
M	1	19	27.4406	85	176	59	41	104	106.5	35	42.0472
M	0	14	30.7958	89	170	56.2	39.5	102	107	35	42.3913
M	0	8	25.7798	78.5	174.5	58.5	37.5	92.5	98	35	20.6647
M	1	12	32.4905	110	184	59	39.5	107	118	35	36.6848
M	1	10	27.6817	80	170	55.8	37.5	91.5	103.5	35	21.5126
M	0	22	29.4076	83	168	56.5	38.5	99.5	105	35	41.8085
M	0	12	27.7551	85	175	60	40	96.5	102	35	33.2203
M	0	3	26.7149	75.4	168	56	39	88	96	35	17.1756
M	0	13	23.8895	74	176	54	37	92.5	101	35	26.4
M	1	20	31.2213	85	165	58	41.5	96.5	99	35	39.7625
M	1	12	43.5989	132	174	62	51.5	133	129	35	75.3803
M	0	10	34.4777	118	185	57	42	108.5	117	35	41.7801
M	0	2	27.3982	82	173	59	43	102	110	35	49.0286
M	0	0	22.0932	70	178	60	35	89	100	35	19.8592
M	0	10	31.6609	91.5	170	56.2	40.9	104	108.5	35	53.2143
M	0	0	29.6296	96	180	61.5	43.5	110.5	110.5	35	52.3963
M	0	10	25.2801	81	179	57	38	97	106	35	39.3191
M	1	8	27.1809	74	165	54.8	35.5	84.5	104.5	35	18.8308
M	0	11	28.5705	86.5	174	56	43.5	92	100	35	31.1864
M	0	7	18.9069	54	169	55	54	71	86	35	15.7183
M	0	7	18.9069	54	169	55	54	71	86	35	15.7183
M	0	7	22.7732	62	165	56.5	35.8	83.5	82	35	20.1031
M	0	10	24.0238	67	167	57	35.5	85.5	98.5	35	23.2919
M	0	0	34.1986	100	171	60.5	45	112	110.5	35	65.7722
M	1	18	25.3906	65	160	57.5	38	83	98	35	21.4797
M	1	10	29.4753	95.5	180	57	40.5	101	111	35	51.3854
M	0	10	25.9516	75	170	57.8	38.2	90.5	101.5	35	33.4365
M	1	8	23.0518	62	164	57	36.5	84	90.5	35	25.3659
M	1	17	31.1705	109	187	59.5	42	108	115.5	35	47.9688
M	1	11	28.4053	86	174	57	41	90	103	35	37.2973
M	0	16	23.3355	62	163	53	34	75	84	35	26.4324
M	0	6	26.0276	77	172	57	39	88	95.5	35	35.0142
M	1	11	32.2118	92	169	58.2	42.2	99	108.5	35	61.6997
M	0	14	33.952	120	188	59	43.2	110.5	118.5	35	52.312
M	0	14	33.952	120	188	59	43.2	110.5	118.5	35	52.312
M	0	10	25.2493	80	178	59	39.5	92	101.5	35	42.9442
M	0	7	27.7177	82	172	58	39	94	100	35	50.3165
M	0	20	32.45	96	172	56.9	42.1	103.8	112.8	35	73
M	0	11	25.4028	70	166	57.5	37.5	88	93	35	43.5366
M	0	10	25.6489	75	171	56	36.8	92.5	100.5	35	53.625
M	0	10	32.2385	101	177	59	42	106.5	110	35	77.193
M	0	10	32.2385	101	177	59	42	106.5	110	35	77.193
M	0	6	34.6809	105	174	61	42	110	116.5	35	82.6984
M	0	0	25.3815	85	183	58	40	91	99	35	48.1796
M	0	15	26.1752	73	167	58	38	90	96	35	51.8919
M	0	15	26.1752	73	167	58	38	90	96	35	51.8919
M	0	4	28.7274	90	177	55	39.5	105	107	35	79.3103
M	0	4	28.7274	90	177	55	39.5	105	107	35	79.3103
M	0	4	22.3954	75	183	58.5	40	98	108	35	64.7154
M	0	16	33.8972	105	176	55.5	41.5	113.5	115.5	35	87.7419
M	0	5	23.7196	76	179	58.5	37.5	88	102	35	48.8328
M	0	14	25.7344	73.5	169	60	38	91	98	35	57.9503
M	0	9	28.089	88	177	56.8	37.2	100	105	35	76.6355
M	0	9	27.1616	96	188	57	40	100	107	35	61.5748
M	0	14	27.1178	84	176	58.2	39	92.5	99	35	62.4841
M	0	12	31.581	99.5	177.5	58.5	46.3	97	105.5	35	72.4737
M	0	6	30.8463	85	166	55	44	106	105	35	91.52
M	1	10	26.1738	82	177	59.5	39	93.5	102.5	35	65.8065
M	0	7	24.2123	75	176	55	37	83	94	35	49.3694
M	1	18	38.0623	110	170	56	47.5	116.5	115	35	101.361
M	0	9	27.2173	75	166	55.2	40	91.8	103.5	35	66.9919
M	0	17	32.8329	105.2	179	55.5	40.2	100	110	35	83.1034
M	0	21	29.0548	90	176	57	42.5	103.5	117	35	91.978
M	0	12	25.7959	79	175	57	39	92	104.5	35	70.9859
M	0	11	26.8274	85	178	57	38	95.5	103	35	80.5714
M	0	13	30.7787	90	171	59.5	43	113.8	98	35	107.491
M	0	8	24.8591	71	169	59.5	41	91	102.5	35	73.3019
M	1	11	25.8645	73	168	57	38.5	85	99	35	65.1923
M	1	18	27.9904	79	168	56.5	38.5	94.5	101	35	84.3077
M	1	12	26.6436	77	170	57.5	42	90	98.5	35	73.5
M	0	14	26.1738	82	177	58.7	40	94	100	35	81.5556
M	0	11	22.9714	63.3	166	57	36	88	95	35	75.5357
M	1	14	27.6817	80	170	57	41.5	98	103.5	35	101.122
M	0	0	22.5896	63	167	56	36	93.5	92.5	36	5.39792
M	0	6	28.3951	92	180	55	39.5	94.5	101	36	7.37968
M	0	18	25.8645	73	168	56	38	89	96.5	36	2.39362
M	0	8	26.0964	85.4	180.9	57	38.2	94	102	36	11.0638
M	0	5	27.9569	82.9	172.2	57.5	38	89	97.5	36	4.03509
M	0	9	27.1046	76.5	168	55.5	37	91	98	36	9.07563
M	0	19	25.763	78	174	57	36	87	96	36	0.703812
M	0	8	25.2801	81	179	59.5	37.5	94	100	36	14.4385
M	0	11	25.3934	76	173	57	40.5	91	100	36	10.2717
M	0	13	30.2926	79.5	162	56	38	84	92	36	1.9186
M	0	0	24.9307	90	190	58	42	102	104.5	36	12.1818
M	0	2	21.5139	60	167	55	35	80	91	36	0.378549
M	0	5	19.8177	60	174	54	33.5	77	92	36	0
M	0	8	24.6181	78	178	56.3	39	80.5	101.5	36	0.173913
M	0	0	26.1224	80	175	57	38.5	87	101	36	6.34146
M	0	7	28.0557	83	172	56	35.3	91	97.5	36	14.6218
M	0	15	24.8971	78	177	57	41	86	102	36	5.06494
M	1	2	24.841	66	163	55	37.5	82	92	36	3.83632
M	1	13	23.6713	75	178	58.5	37	88	99	36	8.29787
M	0	16	22.9854	68	172	60	37.5	65	90	36	1.5
M	0	7	20.679	67	180	57	35.5	71.5	92	36	0.497238
M	0	7	20.679	67	180	57	35.5	71.5	92	36	0.497238
M	0	17	24.8375	76.5	175.5	56.5	38	85	92	36	6.17647
M	0	15	22.7204	68	173	57	38	77	99	36	2.81879
M	0	8	25	64	160	52	38	83	88	36	6.3587
M	1	8	24.1115	73	174	56	37	85	102	36	8.71194
M	1	11	22.7583	65	169	58	36	80	95	36	8.42105
M	0	5	25.1102	76.9	175	57.5	37.5	83.5	96.3	36	10.9091
M	0	10	25.5354	80	177	57	36.5	78.5	93	36	11.9608
M	0	11	25.2092	72	169	54	34	81	89	36	14.2609
M	0	14	24.0882	64	163	55	34	78	92	36	13.8947
M	1	8	28.7197	83	170	56	39.5	99	106.5	36	16.4885
M	0	15	34.8381	96	166	58.5	41.8	113	115	36	34.9854
M	1	15	31.1419	90	170	58	39	101.5	106.5	36	27.5676
M	1	20	32.5085	103	178	59	46	112	105	36	32.8696
M	0	1	25.5354	80	177	59.5	38	98	105	36	24.1935
M	1	13	27.6361	78	168	57.5	37	95.5	106	36	23.787
M	1	17	32.4557	80	157	56	39	97.5	104.5	36	30.4317
M	0	12	31.8616	91	169	57	42.5	101	107	36	37.0435
M	0	12	33.9844	87	160	56.5	41.5	104.8	98.5	36	45.4011
M	1	7	26.4721	82	176	58	40	95	100	36	24.3158
M	0	12	38.0623	110	170	55.8	46.5	117	114.5	36	55.8177
M	0	15	25.1359	73.5	171	59	37.5	89	101	36	15.2239
M	0	13	25.1278	86	185	58	37	96.7	102.5	36	23.6757
M	0	3	24.7409	69	167	55	36	90	100	36	19.661
M	0	0	33.464	99	172	58.5	42.5	111.5	114	36	55.2273
M	1	11	41.6171	126	174	59.5	48.7	122	124	36	65.2568
M	0	9	28.9979	95	181	58.5	41	107	115.8	36	47.5346
M	0	4	27.0416	80	172	58.1	39.2	96	108	36	37.3256
M	0	11	26.6749	78	171	57	35.8	89.5	103.5	36	22.8649
M	1	4	27.0842	82	174	58	41	87	98.5	36	18.8298
M	0	0	32.9287	102	176	61.5	44	116	113	36	60.8889
M	1	9	32.7449	87	163	55.5	41	107	112.5	36	58.5561
M	1	21	32.0759	96	173	57.5	43	104	111	36	54.2939
M	0	15	35.8564	100	167	57.5	45.5	105.5	111.8	36	57.8313
M	0	6	21.6333	64	172	55	34	76	90	36	15.403
M	1	19	28.699	81	168	57	40	90	104	36	28.8268
M	0	6	25.1559	71	168	58.5	35	83	98.5	36	19.2
M	0	3	31.8616	91	169	55	40	96	106	36	43.871
M	0	23	22.2291	65	171	55.5	37	89	96	36	27.2269
M	0	8	22.2222	72	180	55	35	90	97	36	26.5689
M	0	7	28.6661	96	183	58	39.5	99	108.5	36	45
M	0	18	26.5668	88	182	56	38	100	104	36	48.6264
M	0	0	48.7408	152.7	177	63	48.3	134	140	36	83.8509
M	1	16	27.9155	76	165	54.5	41	91	109.5	36	36.5909
M	0	9	43.0277	120	167	60	53	114	131	36	72.7434
M	1	4	29.9377	85	168.5	59	39	102	103	36	61.5075
M	0	19	28.3937	84	172	57	41	94	91.5	36	43.5356
M	0	12	35.0837	124	188	59.4	40.5	113	117	36	48.189
M	0	6	29.227	82	167.5	53	37.5	95.5	104	36	49.6023
M	0	10	30.0712	90	173	56.2	40.2	99.5	109	36	57.0605
M	0	9	23.9869	76	178	55	38	90	100	36	33.9655
M	0	3	28.7037	93	180	58.5	37	108	108	36	62.2941
M	0	3	25.565	81	178	57	37	85.5	97.5	36	28.2153
M	0	0	28.7197	83	170	58.3	40	94	99	36	46.8035
M	0	11	30.8248	87	168	56.5	41.5	98	105.5	36	57.5793
M	0	6	32.2118	92	169	55.5	41.2	100	106	36	63.4426
M	0	5	26.9896	78	170	56.6	37.1	95	102	36	52.6567
M	0	10	25.4694	78	175	58	37.5	94	105	36	48.9256
M	0	8	32.8306	96	171	57	44	107	110	36	72.2485
M	0	9	25.5102	72	168	59	35	94.5	104.5	36	53.3766
M	0	12	19.2672	57	172	57	36	72.5	89	36	30.3333
M	0	14	31.8878	90	168	59	40	108	108	36	76.3636
M	0	14	31.8878	90	168	59	40	108	108	36	76.3636
M	0	13	28.3737	82	170	59	39	97	110	36	61.118
M	1	7	20.2812	60	172	55.5	33.5	81.5	95	36	34.186
M	1	18	26.1224	80	175	56	36.5	93	105.5	36	51.68
M	0	0	26.7755	82	175	59	38	90	103	36	46.0976
M	0	12	35.6401	103	170	56.5	45	109	115	36	80.407
M	0	9	23.5294	68	170	57.2	34.6	83	96	36	39.3103
M	1	21	27.2932	69	159	57.5	41	92	95	36	55.8883
M	0	6	48.9624	133.3	165	62.5	49	137	126.5	36	109.32
M	0	10	20.0692	58	170	53.3	34	76.5	88	36	38.7744
M	0	13	30.4218	90	172	58.5	38.5	100.5	106.5	36	74.3931
M	0	11	25.7344	73.5	169	60	38	89	101	36	50.0935
M	1	10	18.3391	53	170	55.5	33	77	86	36	41.7308
M	0	18	28.0863	87	176	57	41	103.5	110	36	80.8488
M	0	13	27.31	78	169	58	38.5	86.5	100	36	49.2583
M	0	9	31.7901	103	180	54	38.5	105	116.5	36	80.7756
M	0	10	30.8642	100	180	57	40	105	107.5	36	82.663
M	0	17	30.0568	91	174	56	42	100	110	36	80.7576
M	1	23	32.0759	96	173	59	42	108	116	36	90.3937
M	0	11	32.9287	102	176	58	42	103	110	36	84.8276
M	0	11	26.1752	73	167	59.2	38.2	88.8	98.5	36	57.7259
M	0	17	29.4107	84	169	55.5	38.8	90	101	36	62
M	0	11	31.4627	92	171	58	42	113	95	36	98.4076
M	0	17	28.0102	80	169	56.2	37.5	93	97	36	72.3529
M	1	13	31.0204	95	175	57	43	105	108	36	93.7405
M	1	19	24.281	71	171	54.5	34.5	86	94.5	36	59.3548
M	0	8	27.0416	80	172	57.8	37.5	93	106	36	73.4211
M	0	0	31.1419	90	170	58	41.5	98.5	105	36	87.4909
M	0	20	25.3515	75	172	57	41	92	100	36	73.1183
M	0	15	25.7959	79	175	58	37.5	89	99	36	67.1667
M	0	14	33.7442	118	187	58	43	107.5	123	36	82.9891
M	1	24	38.5411	95	157	56	42	113	118	36	109.655
M	0	5	26.1286	72	166	58.5	40	89	99.5	36	73.5376
M	0	15	26.6097	76	169	59	40	88	104	36	74.5833
M	1	19	27.4756	73	163	56.5	37	91.5	96.5	37	3.69231
M	1	10	28.0689	94	183	59.5	40	95	106.5	37	5.01348
M	0	0	28.7317	85	172	57.5	38	93	108	37	8.29268
M	0	9	24.9135	72	170	58	38	90.5	94.3	37	3.76068
M	0	1	25.8679	81.5	177.5	58	39	94	106	37	10.2128
M	0	13	25.0829	84	183	59	36.5	93	108	37	4.40895
M	0	9	26.892	75.9	168	56	38.5	94	102	37	14.9143
M	0	9	25.1808	78	176	55.5	34.5	89.2	97.5	37	2.56881
M	0	12	25.565	81	178	57.5	37	92	102	37	8.33333
M	1	4	29.4118	85	170	58	40	92	104	37	13.9806
M	0	8	21.6049	70	180	58	37	91	99	37	9.19075
M	1	10	25.8645	73	168	58.5	40	87	100.5	37	6.45833
M	1	11	22.1367	61	166	54	34.8	79	91	37	0.970874
M	0	12	22.5896	63	167	55.5	35	84	103.5	37	3.77049
M	0	5	25.1486	66	162	58	38	84	95	37	4.10256
M	0	5	26.3465	70	163	55.5	35	78	90	37	1.35211
M	0	6	25.3086	82	180	57	36.5	84	102	37	2.41379
M	0	6	22.2041	68	175	56.5	38	90	92	37	12.426
M	0	6	22.2041	68	175	56.5	38	90	92	37	12.426
M	0	6	23.8087	68	169	57	37	84	94	37	5
M	0	18	24.4646	65	163	56.5	37	82.5	93.3	37	4.86486
M	0	9	23.939	70	171	57.5	35.5	83	96	37	5.79634
M	0	15	25.6055	74	170	56.8	37.2	85	99	37	10.5455
M	1	14	23.8087	68	169	54.5	35.5	78	96	37	6.83761
M	0	0	23.4509	71	174	55	38	86.2	94	37	14.4231
M	0	0	21.4692	65	174	58	36	76	90	37	10.3279
M	0	10	22.2291	65	171	57.5	37	83	96	37	13.7705
M	1	3	18.2868	51	167	57	32	68	92	37	3.58442
M	0	16	30.2737	97	179	54.2	41	103	106	37	17.2603
M	0	8	26.9342	86.3	179	58.3	40	108	107	37	23.0252
M	1	5	31.8878	90	168	55.5	42	99.5	104.5	37	18.7812
M	0	11	43.7703	131	173	63	51	130	134	37	50.4706
M	0	8	25.3934	76	173	58	41	100	97	37	22.1849
M	0	7	37.9798	103.4	165	57	44	105	109	37	31.5789
M	0	9	38.4243	115	173	58.8	46	117.5	116	37	39.6226
M	1	15	31.5115	90	169	55	40	102	115	37	29.2562
M	0	7	32.6294	91	167	57	42	109	113.5	37	38.8889
M	0	9	24.7252	74	173	57	39	97	103	37	21.9335
M	0	12	32.6905	89	165	58	40.5	107.5	108.5	37	39.5455
M	0	9	27.6817	80	170	56	41	95.5	101.8	37	19.6656
M	1	11	30.4498	88	170	57.5	39.5	99	105	37	28.1633
M	0	7	31.378	95	174	60	44.5	110	106.5	37	40.3247
M	0	10	34.6021	100	170	57	45.5	111	111	37	45.961
M	0	10	53.7375	178	182	59.5	48	154	158	37	60.2
M	0	12	27.31	78	169	58	39	97	104	37	28.7106
M	0	15	33.91	98	170	61	44	112	109	37	47.2862
M	0	15	29.6495	95	179	55.2	42.5	110.5	108.3	37	41.201
M	1	11	29.4108	86	171	57	43	95	105	37	27.766
M	1	4	26.3756	74	167.5	56.5	42	91	99	37	20.2618
M	0	11	31.5617	100	178	58.5	45	109	105	37	48.285
M	0	5	26.5963	79.6	173	55.8	35.5	92	101	37	24.4898
M	0	12	40.6262	123	174	62	50	130	124	37	72.1519
M	1	5	29.3878	90	175	59	40	99	106	37	41.8321
M	0	9	26.8898	76.8	169	56	36.5	88.5	101.5	37	19.9355
M	0	10	25.0399	69	166	56.5	35	83	95	37	15
M	0	16	31.5617	100	178	58.5	44.2	107	109	37	51.9777
M	1	14	26.6436	77	170	56	32.5	90	99	37	23.5655
M	1	9	29.7458	88	172	60	43.5	97	103	37	42.2841
M	0	20	25.5102	72	168	56.5	37.5	89.5	96.5	37	26.4706
M	0	17	24.6133	66.2	164	55	35	84	93	37	20.7123
M	0	6	22.5352	71	177.5	56.5	37.2	87.5	98	37	23.3793
M	0	9	24.6097	67	165	53.3	34.5	82.5	95	37	20.0562
M	0	0	23.2438	72	176	58	36	81.8	99	37	19.6639
M	1	10	22.6422	75	182	57	35.5	96	99	37	39.6373
M	0	5	28.0689	94	183	57	39.5	97	106	37	40.5128
M	0	4	31.5115	90	169	59	43.5	98	102	37	51.1364
M	0	13	24.2424	66	165	59	37	85	92	37	24.7439
M	1	2	24.2767	73.5	174	57	37	83	99	37	21.9745
M	0	8	26.7698	72	164	58.3	37	89	96	37	32.7445
M	0	7	24.7252	74	173	58	40	89	99	37	31.6056
M	0	10	28.9647	97	183	59	41.5	96.5	107.5	37	42.1219
M	0	15	27.3356	79	170	56.5	44	93.5	108	37	43.1667
M	0	13	29.8255	81.2	165	56	39	101	109	37	61.2463
M	0	23	30.8112	88	169	57	40	98	100	37	54.9319
M	0	10	28.7317	85	172	59	40	91	107	37	37.7391
M	0	0	26.1224	80	175	57.2	40.5	94.5	101	37	45.7588
M	0	15	24.0569	72	173	54.8	35.5	87.5	97.5	37	32.1053
M	1	17	28.075	85	174	60	41.5	99.5	99	37	59.6512
M	0	11	47.6125	137.6	170	57	46.5	156	107	37	103.333
M	0	14	26.2188	74	168	54	36.3	90	98	37	41.8018
M	0	11	29.0548	90	176	57	39	103	103	37	67.3433
M	0	0	35.9085	105	171	59.5	42	109	112	37	75.7297
M	0	10	26.8274	85	178	57.5	40	100	104	37	62.5161
M	0	7	37.2437	120	179.5	59	43.2	115	113	37	76.2
M	0	24	41.2594	103	158	55	39.5	118	130	37	88.3832
M	0	11	27.4348	72	162	57	38	90	97	37	46.5217
M	0	13	27.2817	77	168	54.3	38	86.5	98	37	39.9408
M	0	3	30.6585	90.7	172	54.5	39.5	95.5	107	37	59.0625
M	0	14	35.4308	100	168	58	43	111	113	37	83.9011
M	1	12	30.4705	86	168	56	42	96	103	37	64.125
M	1	11	29.0688	85	171	56	40.5	97	104	37	67.1523
M	1	8	26.9896	78	170	56	40.8	94.5	100	37	61.7329
M	1	7	26.2596	75	169	56.5	39	98	99	37	71.1429
M	0	6	27.7177	82	172	57	38.5	92.2	102.3	37	57.7358
M	0	0	25.9095	74	169	59.2	39.5	89	97	37	51.9512
M	0	10	29.7143	91	175	55.5	39	101.5	100	37	77.6087
M	0	11	29.7004	92	176	58	41	94	108	37	61.8795
M	0	4	23.6713	75	178	56	37.5	88.5	100	37	49.5291
M	0	16	34.2857	105	175	59	42	119	124	37	94.3137
M	0	5	26.1738	82	177	56	39	99	105	37	75.2975
M	0	5	26.1738	82	177	56	39	99	105	37	75.2975
M	0	12	31.1791	88	168	55	41	99	105	37	80.0571
M	1	19	26.8459	78.5	171	56.5	36.5	91	103.5	37	61.4324
M	1	18	29.0533	82	168	56	42	96	103	37	74.8011
M	0	0	33.0826	106	179	55.5	41.5	118.5	116.5	37	95.7798
M	0	4	28.6661	96	183	58	39.2	100	108	37	74.8688
M	1	15	31.1728	101	180	57	41.5	107	114.5	37	89.7912
M	0	11	32.872	95	170	55	39	96	98	37	83.04
M	1	20	34.2561	99	170	59	43.5	109	110	37	102
M	0	4	29.4108	86	171	57	38.5	96	99	37	83.2317
M	0	10	32.912	94	169	57.8	45	95.5	106.5	37	82.7869
M	1	14	42.2526	125	172	60	46	123	125	37	115.668
M	1	10	22.4913	65	170	55	37.5	89.5	94.5	37	70.0787
M	1	12	28.7197	83	170	59	42	91.5	100	37	79.4514
M	0	14	34.6021	100	170	57	44	103	114	37	108.917
M	0	8	31.935	88	166	54.2	41	97	105.5	37	100.769
M	0	13	19.9277	75	194	57	37	90.5	102	37	66.5753
M	0	20	24.0569	72	173	56.5	38.5	89	97	37	84.1463
M	0	5	26.8612	88	181	56.2	39	95.8	98	38	2.07493
M	1	19	26.0617	78	173	56	41	93	101	38	1.6
M	0	6	29.4076	83	168	55.5	36.5	91.5	102	38	1.67442
M	0	6	29.4076	83	168	55.5	36.5	91.5	102	38	1.67442
M	0	14	26.5731	75	168	55	37.2	92	98	38	3.61032
M	0	0	26.5832	90	184	56	39	94	101	38	1.31868
M	0	5	23.3167	71	174.5	59	38	94	105	38	8.03571
M	1	8	27.0416	80	172	55.5	37	91.5	100	38	3.81963
M	0	1	24.4418	74	174	54	38	90	102	38	1.08696
M	0	13	26.0617	78	173	56	38.8	91	95	38	4.62908
M	0	14	26.7299	80	173	58	38	92.5	98	38	11.8717
M	0	3	27.6095	77	167	56.2	36	89.5	98	38	6.8144
M	0	2	21.6713	59	165	56	38.5	86.5	92	38	3.02387
M	0	19	24.093	68	168	58	38	82	99	38	0
M	0	0	24.2188	62	160	53	36.2	77	90	38	0.486486
M	0	7	24.3141	67	166	57	39.5	78	92	38	0.735294
M	0	5	23.2438	72	176	56	35.2	84	99	38	2.83465
M	1	13	26.7698	72	164	54	37	90	99	38	14.139
M	0	6	22.4913	65	170	58.5	36.5	79	96	38	2.60116
M	0	11	23.1481	75	180	57	37	90	100	38	14.3077
M	0	12	22.3214	63	168	55	36	81	100	38	14.2857
M	0	12	26.1362	80.5	175.5	58.5	42	108.5	111	38	24.1379
M	1	1	34.9277	85	156	57	40.5	104	106	38	31.2834
M	0	17	30.1038	87	170	58.5	40.5	100	108	38	26.3536
M	0	13	27.1178	84	176	57	42	94	104	38	18.0759
M	0	0	26.2626	71.5	165	59	38.5	91	93	38	15.2663
M	1	12	25.6896	76	172	57	38.5	94.5	97.5	38	23.9086
M	0	5	28.7319	89	176	59.5	37.5	92	109	38	18.7925
M	0	14	33.564	97	170	57	41	101.5	105.5	38	42.3792
M	0	14	28.6501	78	165	53	48	95	101	38	30
M	0	11	27.1706	90	182	58	40	100	108	38	35.2941
M	0	0	24.4983	70.8	170	59	38.5	89.5	97	38	18.75
M	0	10	31.5115	90	169	57	39.5	97.5	108	38	38.892
M	0	17	37.3702	108	170	56	47	114	117	38	59.1379
M	0	11	22.0386	60	165	57	38	91	99	38	27.6136
M	0	11	22.0386	60	165	57	38	91	99	38	27.6136
M	0	10	24.3375	72	172	57.2	36	85.5	95	38	18.2109
M	0	10	24.3375	72	172	57.2	36	85.5	95	38	18.2109
M	0	21	33.218	96	170	60	44	114	114.5	38	64.0588
M	0	6	26.1962	83	178	58.8	38	96	101	38	39.2097
M	0	6	26.1962	83	178	58.8	38	96	101	38	39.2097
M	0	9	29.7619	84	168	58	41	94.5	106	38	40.4082
M	1	17	31.9122	89	167	58	43.5	105	103	38	61.0474
M	0	14	25.4327	77	174	56.5	35.5	85	100	38	21.6066
M	1	12	21.3669	70	181	59.5	37	81.5	96	38	17.589
M	0	11	26.2649	87	182	59.5	39	97	106	38	41.0853
M	0	10	28.3848	83	171	57.5	40	95	96.5	38	43.7838
M	0	10	23.1481	75	180	56	40	80	98	38	18.9796
M	0	17	35.6401	103	170	58	44.8	113.5	113.5	38	69.5082
M	0	9	31.9922	85	163	55.2	41	96.5	100	38	49.6089
M	0	0	25.8806	82	178	55.5	39.2	95	103.5	38	42.459
M	0	19	29.0533	82	168	55	39.5	95	99	38	47.1724
M	0	3	23.6614	70	172	56.5	36.8	84.5	94.5	38	26.3662
M	0	15	30.1205	83	166	59	42.8	98.5	99.5	38	56.16
M	0	8	28.7317	85	172	58	42	106	112	38	66.4773
M	0	15	31.5617	100	178	57	40.8	108.5	108	38	64.6707
M	0	5	18.6851	54	170	55.5	34	77	85.5	38	24.7651
M	0	19	23.6614	70	172	57.5	38.5	93	97	38	44.244
M	0	0	20.5714	63	175	54.5	35.5	85	94.5	38	29.0959
M	1	10	27.7177	82	172	57.2	41	93	101	38	46.0163
M	0	10	24.5089	70	169	57	35.5	87	92	38	35.3448
M	0	12	23.03	65	168	57.5	39	98.2	103.2	38	60.7643
M	1	8	21.9138	75	185	56.5	37	88	97.5	38	32.3684
M	1	10	28.7268	84	171	56	42	97.5	102.5	38	59.8387
M	1	13	22.6422	75	182	57	36.5	97.5	102.5	38	53.4454
M	0	0	20.0692	58	170	54.5	35.5	73	89	38	30.8738
M	0	10	31.8047	93	171	57.5	43	112	110	38	78.4865
M	0	9	25	81	180	57	40	91	100	38	43.0154
M	0	0	24.2587	76	177	55.5	36.4	83.5	96	38	34.8592
M	0	10	27.31	78	169	59	40	93	104	38	54.386
M	1	9	18.6851	54	170	55	33	76	85	38	35.1429
M	1	16	27.6817	80	170	56.5	40	98	101	38	66.9677
M	0	13	23.5078	64	165	54.2	35.8	85.5	92	38	42.069
M	0	10	32.45	96	172	58	41	105	104.5	38	82.3026
M	1	17	27.7778	90	180	58.2	40.8	100.5	105	38	71.7526
M	0	0	32.4905	110	184	50.5	47	113.5	111	38	81.0243
M	0	13	28.5375	86.4	174	56	39	99	109	38	77.3297
M	0	14	27.0416	80	172	53.5	38	92	106	38	63.1933
M	1	8	31.1614	89	169	57.5	40.8	94.5	105	38	72.8912
M	0	19	28.7197	83	170	58	38	97	103	38	80.9559
M	0	18	29.0533	82	168	57.5	48	100	107.5	38	90
M	0	12	25.9095	74	169	58	37.2	91.8	98	38	70.9973
M	1	17	20.8086	63	174	58	35.5	81	91	38	56.2162
M	0	12	27.0842	82	174	56	39	90	99	38	67.4497
M	0	16	30.9304	98	178	58	39	94	106	38	76.0748
M	0	16	34.6021	121	187	58	44.5	119	120.5	38	91.0345
M	0	8	22.2222	50	150	54	34.5	74	86	38	61.4815
M	0	12	27.4348	72	162	56.5	37.5	87.5	98.5	38	76.904
M	0	8	31.1791	88	168	54	42.1	98	107.5	38	104
M	1	13	27.0884	76	167.5	57	38.5	93	98	39	4.39394
M	0	8	25.9516	75	170	55.5	39	92	99	39	4.60123
M	0	0	27.3797	81	172	57	41	90	100	39	0
M	0	8	24.4898	75	175	59	40	93.5	101	39	7.51958
M	0	8	25.5593	73	169	58	39.8	90	93	39	4.13793
M	0	19	27.6817	80	170	55	37.3	90	102	39	4.94624
M	0	19	27.6817	80	170	55	37.3	90	102	39	4.94624
M	0	0	26.1224	80	175	56.8	37.2	90	101	39	4
M	0	11	29.4118	85	170	58	41	91	99	39	8.89535
M	1	8	22.9334	65.5	169	58	37.5	87	97	39	1.62963
M	0	13	26.1224	80	175	57.5	38	90	100	39	7.33696
M	0	16	25.2433	85	183.5	56	37	91	105	39	8.01303
M	0	0	27.5076	75.8	166	55	38	91	103	39	14.9189
M	0	6	24.1544	63	161.5	53.5	35	78	93	39	0.793651
M	0	15	21.7181	65	173	56	36.5	77	90	39	0.165289
M	0	9	27.7616	76.5	166	57	37	90	99	39	13.8795
M	0	0	24.5089	70	169	56.5	39	84.5	106.5	39	5.62963
M	0	18	25.3086	82	180	57	39	91	100	39	14.3014
M	0	10	20.4382	57	167	55.5	36	81	91	39	4.64088
M	0	6	21.7994	66	174	54.5	35	89.5	96	39	14.1645
M	0	11	24.3865	64	162	55	34	86	99	39	9.83607
M	0	10	22.694	76	183	53.5	34	80.5	97	39	2.75229
M	0	0	23.9512	66	166	58	35.5	82	93.5	39	8.35443
M	0	9	21.7865	51	153	54	31.5	69	94.5	39	0
M	0	14	20.0474	60	173	54	32	82	97	39	1.21037
M	0	24	25.2363	63	158	56	38	85	92	39	14.0762
M	0	0	20.9366	57	165	56	34	79	89	39	11.3565
M	0	0	20.9366	57	165	56	34	79	89	39	11.3565
M	0	6	22.44	71.9	179	56.2	34.5	79	98	39	9.72569
M	0	3	23.4375	60	160	56	35.5	81	93	39	14.7075
M	0	9	41.977	133	178	53	47	137	125.5	39	47.0886
M	1	10	38.0901	114	173	58	45.5	116	117	39	34.6535
M	0	7	32	98	175	58.5	44.5	109.5	105	39	34.2162
M	0	12	30.8642	100	180	56.8	40	104.5	109	39	28.2353
M	0	0	30.1202	82.5	165.5	54	39	98	104	39	25.1497
M	0	11	37.3233	113	174	61	46	123.5	129	39	49.4815
M	1	14	28.1969	74	162	56.8	38	95.5	101	39	20
M	0	9	29.7576	82	166	56	39	94.5	104	39	18.1818
M	0	10	30.0232	93	176	58	44	100	109	39	28.2353
M	0	19	36.6782	106	170	56	46	116	116	39	46.8539
M	0	19	36.6782	106	170	56	46	116	116	39	46.8539
M	0	9	28.3737	82	170	54	37.5	95.5	105	39	22.6667
M	0	0	31.8339	92	170	57.5	41	106.5	106.8	39	41.2987
M	1	10	31.4359	93	172	61	41.5	104.5	110	39	40.8939
M	0	7	34.7222	98	168	58	43	105	109	39	43.6364
M	0	19	25.7117	70	165	55	36.5	89	94.5	39	15.9322
M	0	8	29.1375	85.7	171.5	59	38.5	94	105	39	27.7929
M	1	5	24.3824	68	167	56	33	88	95.5	39	18.1759
M	0	10	25.8264	80	176	55.5	37	87	100	39	16.8
M	0	9	26.5731	75	168	55.5	38.2	87	96	39	18.4741
M	0	5	24.1588	69	169	56.2	38.5	86	98.5	39	16.9655
M	0	8	25.2163	79	177	58.5	39	93	100	39	28.5044
M	0	13	33.0579	90	165	57.3	41	116	113	39	64.5125
M	0	7	28.0689	94	183	59.5	40.39	102	110.5	39	42.6016
M	0	16	33.126	98	172	58	41	110.5	109	39	59.5833
M	0	16	33.126	98	172	58	41	110.5	109	39	59.5833
M	0	20	37.5766	130	186	62	50	129	127	39	56.413
M	0	6	25.2801	81	179	54	36.8	88.5	98.5	39	22.3529
M	0	6	25.2801	81	179	54	36.8	88.5	98.5	39	22.3529
M	0	8	25.8546	81	177	55.5	36.2	88	97.5	39	23.1362
M	0	10	26.4915	73	166	58	40	84	95	39	19.7802
M	1	10	25.1429	77	175	45.5	38.5	89	103.5	39	26.7722
M	0	13	24.9135	72	170	58	37.5	88.5	96	39	27.309
M	0	15	30.1162	85	168	56.2	38.5	97	102	39	47.4468
M	0	4	28.0557	83	172	58	38.5	94	105	39	40.3226
M	0	11	35.2455	112.3	178.5	58	41.2	112	116	39	62.6772
M	1	10	27.1314	85	177	55	42	95	100	39	41.813
M	0	5	28.4082	87	175	55.5	38.5	99.5	100	39	57.44
M	1	13	23.9995	71	172	56	37	90	104	39	38.4196
M	0	0	32.2118	92	169	57.2	41.5	96	103.5	39	53.7736
M	0	0	32.5964	92	168	57	44	102.5	111	39	68.1818
M	0	9	27.6217	75.2	165	58.5	40.5	92	100	39	46.2236
M	0	7	31.0204	95	175	54.5	41	105	102	39	68.9914
M	0	13	34.9135	100.9	170	59.5	41.5	111	115.8	39	76.9061
M	1	8	27.7177	82	172	59	39	95.5	100	39	54.9351
M	0	20	34.1598	93	165	56	42	113	112	39	81.5303
M	0	0	24.0741	78	180	57	39	86.5	100	39	36.0622
M	0	10	30.863	82	163	57	40	87.5	97.5	39	40.6278
M	0	10	30.863	82	163	57	40	87.5	97.5	39	40.6278
M	0	5	29.7619	84	168	58	40	95	107	39	58.0541
M	0	13	28.6288	77	164	55	41	93.5	100	39	55.0345
M	1	14	28.7274	90	177	58	40.8	94.5	101	39	55.7033
M	0	16	20.4783	62	174	37.5	35	80	89	39	35.5989
M	0	11	33.305	94	168	56.5	43	104	108	39	77.234
M	0	12	27.4145	83	174	59	39.5	100	105.5	39	69.3694
M	0	17	30.3569	93.5	175.5	59.5	39.5	98	106	39	64.9292
M	0	6	30.2469	98	180	57	42	102.5	104	39	70.7514
M	1	12	25.5102	72	168	58	39	87	100	39	44.7644
M	1	22	32.872	95	170	60	48	114.5	105	39	88.1538
M	0	18	30.4705	86	168	56.8	39	102	108.5	39	80.6197
M	0	20	34.6021	100	170	56.5	42	112	110.5	39	91.5058
M	0	14	28.982	96	182	58	40	96	106.5	39	64.2308
M	0	5	25.8546	81	177	56	38	89	100.5	39	52.7848
M	0	5	25.8546	81	177	56	38	89	100.5	39	52.7848
M	0	9	26.952	81.6	174	56.3	37.5	87.5	100	39	51.1615
M	0	10	18.3391	53	170	55	33	79.5	87	39	45.1648
M	1	10	31.4815	102	180	57.5	41	98	115.5	39	70.9581
M	1	13	32.2831	100	176	58	46	101.5	111	39	80.2878
M	0	6	26.1962	83	178	60	39.5	98	99	39	74.4
M	0	15	26.9896	78	170	58	41	93	103	39	67.3892
M	0	0	28.6501	78	165	59	41	101	103.5	39	86.9903
M	0	9	22.2291	65	171	52	34	71	90	39	49.1053
M	0	11	42.3837	129.8	175	58.5	45.8	129	128.7	39	110.105
M	0	12	28.0102	80	169	58	40	88.5	103	39	60
M	0	12	28.0102	80	169	58	40	88.5	103	39	60
M	0	10	27.4348	72	162	56.5	37.5	91	100.5	39	67.7193
M	1	13	26.2596	75	169	55.8	39	87	97.5	39	59.4045
M	0	15	33.1722	116	187	60	44	112	120	39	85.1124
M	0	10	28.075	85	174	55.2	39	93.5	104.5	39	78.08
M	0	14	24.2215	70	170	55	40	93	104	39	80.407
M	0	7	28.8638	93	179.5	62	43	110	107	39	102.569
M	0	11	27.0842	82	174	58	42	84	100	39	65.3097
M	0	12	28.7105	82	169	55	37.5	95	102	39	88.2558
M	0	18	27.7778	90	180	56.5	40.5	98.5	102.5	39	92.1649
M	0	18	25.3906	65	160	55.5	36	86.5	91.5	39	73.0275
M	0	8	32.5964	92	168	57	43.5	107	111	39	119.113
M	0	17	46.7751	122	161.5	60	46	131	125	39	143.137
M	0	19	22.9854	68	172	57	35.5	83	96	39	79.1457
M	0	0	25.7371	90	187	58	41	100	108	40	1.18577
M	0	0	26.2188	74	168	56	38	90	95	40	1.12903
M	0	15	28.4781	75.2	162.5	56.2	38	93.5	104.5	40	12.3034
M	0	17	26.5432	86	180	56.8	39.2	95	103.8	40	12.6214
M	0	17	26.5432	86	180	56.8	39.2	95	103.8	40	12.6214
M	0	10	24.9135	72	170	59.5	38	92	98	40	10.0962
M	0	4	23.1978	73.5	178	57.5	37	88	92	40	0
M	0	4	24.5089	70	169	56	36	85	93	40	0.659341
M	0	2	23.5294	68	170	57	37	87	91.5	40	3.86139
M	0	0	27.6817	80	170	56	38.2	90	102.5	40	10.4118
M	0	0	24.4418	74	174	56	34.8	84.5	103.5	40	1.41593
M	0	12	20.984	65	176	57.5	35	85	94	40	1.84615
M	0	7	21.1389	64	174	54	35	82.5	92.5	40	1.71875
M	0	0	22.8624	60	162	55	36	83	98	40	3.94937
M	0	18	22.3772	70.9	178	57	34.5	82	99.5	40	1.4876
M	0	9	24.7759	78.5	178	58	37.5	83	99	40	2.51309
M	0	10	23.1182	67.6	171	54	36	88	98	40	11.4441
M	1	9	25.6489	75	171	47.5	38	87	100	40	10.1279
M	0	7	23.03	65	168	55	36	81	91.5	40	5.36585
M	0	4	23.8751	65	165	56.5	35.5	83.5	96.5	40	7.48092
M	1	16	21.6128	61	168	53	35	81.5	93	40	6.78133
M	1	4	26.1752	73	167	57	39	85	93.5	40	12.9474
M	1	8	19.5717	52	163	52.5	34.5	71	84	40	10.7965
M	0	8	21.7181	65	173	57	36.5	81.5	91.5	40	13.0508
M	0	11	21.8776	67	175	54.5	35	80	92	40	12.551
M	1	9	31.5617	100	178	58	41	102	110	40	17.0588
M	0	1	29.7576	82	166	59.5	40	96.5	107	40	17.6
M	1	10	32.872	95	170	59	41	106	108.5	40	33.5338
M	1	6	26.8136	73	165	56	40.2	96	105	40	18.0628
M	1	12	25.9043	83	179	55.3	40.5	104	105.5	40	27.2308
M	0	14	28.7274	90	177	59	41.5	102.5	101	40	33.4395
M	0	22	33.91	98	170	60.5	45	111	113	40	46.9969
M	0	15	29.0533	82	168	55.8	39	98.5	100	40	33.4091
M	1	20	25.5036	79	176	58.5	39.5	92	98	40	17.5532
M	0	10	30.5241	100	181	57	43	103.8	115.5	40	36.6766
M	0	6	27.7177	82	172	59	41	99	102.5	40	36.3814
M	1	7	26.6097	76	169	59	37.5	93	107	40	24.375
M	0	15	30.111	86	169	58.2	44	94	102	40	28
M	0	10	24.3026	80.5	182	57.5	38	91	104	40	16.0714
M	0	14	27.6361	78	168	57	38.5	90	100	40	18.8
M	0	7	25.1808	78	176	59.5	38	92	99	40	22.6087
M	0	8	25.2595	73	170	56	38.5	88.5	98	40	19.1281
M	0	8	25.2595	73	170	56	38.5	88.5	98	40	19.1281
M	0	8	32.41	97	173	53	40.5	103	111.5	40	49.1061
M	0	23	34.8825	102	171	57	43	116	114	40	62.7793
M	0	16	33.6593	95	168	57.5	43.2	112	111.5	40	61.1858
M	1	0	30.4498	88	170	58.5	41.5	105	112.5	40	55.1825
M	1	15	23.8087	68	169	57.5	36	86.5	92.5	40	19.7543
M	0	2	24.4898	75	175	57	38	84	106.5	40	18.0303
M	0	19	31.1419	90	170	58	39.5	102	103	40	54.7636
M	0	9	29.0123	94	180	57.8	40.5	98	104	40	42.7184
M	0	14	29.7458	88	172	57	39	100	107	40	51.4058
M	0	9	35.2617	96	165	55.8	42.5	105	109	40	61.1215
M	0	9	23.5294	68	170	59	38.5	84	95	40	21.1243
M	0	13	28.3447	80	168	56	39	92	100	40	36.3158
M	0	13	22.4082	64	169	59	35	85	95	40	23.6667
M	0	15	21.5451	63	171	57.5	34.5	83	95.5	40	21.7085
M	0	14	44.9754	142.5	178	63.5	49.5	135.5	138	40	82.1705
M	0	16	31.2394	83	163	56.8	39.8	98	100	40	53.0387
M	0	21	23.4236	63	164	55.1	35.5	84	91	40	24.6154
M	0	6	24.1633	74	175	57	39	85.5	99.5	40	25.0151
M	1	14	24.539	66	164	53.5	36	86	97	40	27.1397
M	0	12	25.0865	72.5	170	54.5	38.5	93	98.5	40	41.5385
M	0	9	29.7458	88	172	54.8	42.2	103	104.5	40	64.5802
M	1	14	26.5582	85	178.9	58	39.5	97.5	107.5	40	51.4286
M	0	9	27.6601	79	169	54.5	37.2	99	107.5	40	59.2857
M	1	12	24.5351	76	176	56.5	39.5	86	99.5	40	30.5185
M	0	0	32.872	95	170	59.5	41	100	107	40	64.6296
M	0	11	22.5981	70	176	59	37.2	86	98	40	36.4535
M	0	0	42.2526	125	172	58	49.8	126	128	40	92.4179
M	0	7	28.4082	87	175	55.2	38.2	97.5	100	40	61.2903
M	0	9	26.8406	86	179	57	40	87.8	107	40	39.322
M	0	0	51.9031	150	170	60	51	146	131	40	106.275
M	0	0	51.9031	150	170	60	51	146	131	40	106.275
M	0	8	32.4933	89	165.5	57	39.6	100	107	40	70.6612
M	0	10	26.7712	79.2	172	59	40	91	106	40	48.48
M	0	16	28.9979	95	181	58	38	102.5	112	40	67.0893
M	0	16	29.7442	80	164	55	39	93	103	40	54.918
M	0	3	19.3772	56	170	54.5	32.5	79	86	40	34.9057
M	0	10	29.0533	82	168	58	40	95.5	106.5	40	61.4835
M	0	19	37.6648	118	177	56	46.3	117.5	115	40	84.7753
M	1	16	23.1834	67	170	57	35	82.5	96.5	40	39.5798
M	0	7	19.0311	55	170	56	33.5	83	85	40	40.5217
M	0	11	27.4145	83	174	56.6	39.5	93	103	40	57.1429
M	0	13	32.2831	100	176	57.5	46.5	99	110	40	70.6931
M	0	23	32.872	95	170	58	48	109	105.5	40	86.0163
M	0	16	21.8776	67	175	53	35	86	97.5	40	45.5172
M	0	7	24.4646	65	163	55	38.5	95	100.5	40	68.9326
M	0	8	28.306	78	166	59.5	38	89.5	101	40	55.8621
M	0	10	31.1791	88	168	57	42.2	104	104	40	86.2661
M	0	10	26.7299	80	173	56	40.5	95.5	104	40	69.2308
M	0	10	26.7299	80	173	56	40.5	95.5	104	40	69.2308
M	1	13	26.7229	71	163	54	39	91.5	98.5	40	63.1579
M	0	21	26.7299	80	173	56.1	40	91.5	98.5	40	63.7278
M	0	11	21.7738	60	166	55	37	89	94	40	60.155
M	0	15	27.7551	85	175	57.5	40	99	96.5	40	80.9907
M	0	8	22.913	67	171	54	36	82	94	40	52.8205
M	0	15	31.0979	92	172	56.5	42	104.5	102	40	92.3343
M	0	5	24.7721	75	174	57	38.5	92.5	101	40	69.375
M	0	9	27.7551	85	175	57.6	38.1	100	105.5	40	86.7742
M	0	9	27.7551	85	175	57.6	38.1	100	105.5	40	86.7742
M	1	20	33.9004	82.5	156	58	45	95.5	105	40	86.5
M	0	17	20.4783	62	174	56	35	78	89	40	69.8214
M	0	0	25.9095	74	169	60	37.5	93	104	41	5.39326
M	0	14	23.0546	69	173	59.5	36	90	97	41	0.991736
M	0	7	24.5675	71	170	56	37	92.5	98	41	9.20245
M	0	9	26.1752	73	167	56.5	37	85	98.5	41	0
M	0	16	24.4898	75	175	58.2	38	89.5	94.5	41	6.31579
M	1	10	23.1206	70	174	58	36	86	103	41	1.96262
M	0	5	23.7654	77	180	58.5	35	88.5	95	41	5.78947
M	0	7	23.7387	67	168	57	38	83	100	41	2.92135
M	0	5	20.7476	65	177	57	35	77	88	41	0
M	0	12	21.9525	68	176	56	36	75.5	95.5	41	0.180723
M	1	10	22.3403	74	182	57.3	36.5	85.5	96.5	41	2.83784
M	0	15	23.03	65	168	55	39	83	95	41	3.95939
M	1	21	21.9525	68	176	57.2	36	82	93	41	4.60227
M	1	10	24.1672	65	164	56	41.5	80	93	41	5.19084
M	0	4	22.2222	72	180	56	36.5	84.5	93	41	5.57746
M	0	4	23.3355	62	163	59	35.5	86	91.5	41	11.2836
M	0	1	22.3435	70	177	55.8	38	82	95	41	8.86957
M	0	1	22.3435	70	177	55.8	38	82	95	41	8.86957
M	0	16	20.9042	59	168	56	37	82	95	41	10.9091
M	1	15	22.3863	67	173	58.5	36.5	76.5	94.5	41	14.3182
M	0	2	32.872	95	170	56.5	42	107.5	106.8	41	28.0342
M	0	2	32.872	95	170	56.5	42	107.5	106.8	41	28.0342
M	0	7	35.6841	118.2	182	61.5	44.5	118	118	41	28.2353
M	0	16	38.7584	116	173	60	44	122	128	41	41.6046
M	0	8	31.5995	92.4	171	58	39.5	100	111	41	21.5773
M	0	8	31.5995	92.4	171	58	39.5	100	111	41	21.5773
M	0	11	32.6992	99	174	59	42.5	98.5	106.3	41	20.8621
M	0	11	32.6992	99	174	59	42.5	98.5	106.3	41	20.8621
M	0	11	26.9896	78	170	55	40	96.5	105.5	41	20.5348
M	0	15	29.0657	84	170	59	42.5	98	105.5	41	26.7492
M	0	15	29.0657	84	170	59	42.5	98	105.5	41	26.7492
M	0	11	33.6593	95	168	56	42.5	108.5	114	41	47.1768
M	0	20	26.4915	73	166	58	41	91	100	41	17.8042
M	0	11	28.0277	81	170	57.3	40	98	96	41	34.5763
M	0	12	26.5731	75	168	54	38.2	97	102	41	35.7754
M	1	8	24.1588	69	169	56.5	40	89	97	41	16.8947
M	0	15	29.0548	90	176	57.5	44.5	96	104	41	32.0833
M	0	2	24.1115	73	174	57	37.5	88	100	41	15.8074
M	0	11	37.6184	110	171	60	45	120	119	41	65.045
M	0	18	32.1799	93	170	61	47	109	107	41	56.069
M	0	5	31.0204	95	175	59	41	103.5	113	41	49.901
M	0	13	26.6556	78.4	171.5	59	38	91	100	41	25.7609
M	1	9	42.517	120	168	58	48.5	124	127	41	71.8734
M	0	14	27.1755	76.7	168	55	38.5	90	98.5	41	24.8501
M	1	7	33.126	98	172	59	44.5	106	111	41	54.7236
M	0	14	29.7609	85	169	55.2	40	92.5	103	41	32.2703
M	0	13	23.939	70	171	56.5	38.2	88	97.5	41	22.6513
M	0	15	27.4145	83	174	59	40	90.5	102.5	41	27.0677
M	0	7	24.0741	78	180	57.5	36.5	89	102.5	41	22.093
M	0	8	23.1481	75	180	58.5	37	90	102	41	24
M	0	17	23.6713	75	178	55.5	36	84	96	41	16.5926
M	0	7	23.5157	64.8	166	57	36	82.5	94.5	41	17.2118
M	1	14	27.102	83	175	60	38	98	105.5	41	44.4156
M	0	15	22.1297	67	174	53.5	36	85.5	96.5	41	19.9002
M	0	8	29.7527	87	171	54	41	103	107.5	41	55.9459
M	0	0	28.3848	83	171	56	37.5	93.5	102.5	41	37.4344
M	0	11	28.1315	81.3	170	55.5	36.2	97.5	98	41	47.4797
M	0	8	27.6361	78	168	57	40	89	99	41	28.785
M	0	11	29.7578	86	170	59	41	99	106	41	52.0611
M	0	16	27.31	78	169	55.5	36.5	90	96	41	32.9086
M	0	6	21.7181	65	173	57.5	38	89	93	41	31.0425
M	0	0	26.2976	76	170	55	36.5	86.5	98	41	29.6278
M	0	15	28.3447	80	168	57.5	40	102	104	41	63.1003
M	0	15	24.9135	72	170	55	36.1	86	100	41	29.7281
M	1	8	36.2959	115	178	63	46	120	117.5	41	75.0746
M	1	22	30.478	85	167	60	43	112	110	41	76.2353
M	0	8	32.2421	91	168	57.2	40.8	109	108	41	74.4512
M	0	14	20.8086	63	174	57	35.5	83	87	41	30.4373
M	1	4	29.8606	100	183	60	50.5	131	126	41	80.5263
M	0	10	42.5136	134.7	178	59	43	138	138	41	93.1104
M	1	7	22.5896	63	167	54.5	34.5	87	95	41	37.1117
M	0	11	34.6021	100	170	59	41.5	106.5	109	41	73.6599
M	0	23	26.7299	80	173	57.2	42.3	98	104	41	60.4986
M	0	8	23.6652	66	167	56	38.5	92	96	41	47.762
M	0	13	32.2831	100	176	58	46	102	112	41	67.4009
M	0	0	26.5731	75	168	56	39	94.5	100	41	54.8521
M	0	4	19.0311	55	170	56	33	78	85.5	41	33.0723
M	0	4	19.0311	55	170	56	33	78	85.5	41	33.0723
M	0	15	29.9136	98	181	56	42	101	112	41	64.898
M	0	0	31.7631	87	165.5	57	38	102	107	41	74.5749
M	0	15	26.8406	86	179	58	40	97	107	41	61.5562
M	0	6	34.2857	105	175	57	45	116.5	108.5	41	86.7978
M	0	10	29.7619	84	168	57.8	39	98	105	41	69.9713
M	0	16	31.0204	95	175	55	42	107	106	41	79.8913
M	0	15	31.1791	88	168	55.5	42	103	102.5	41	79.0299
M	0	8	30.3349	94.5	176.5	57.2	40.5	97.5	108	41	67.1304
M	0	11	27.2904	79.8	171	57	40.5	91	99	41	54.4186
M	0	0	33.8817	111	181	57.5	45.5	121	101.5	41	87.8386
M	0	0	28.306	78	166	56	41	102.5	104	41	82.3907
M	0	7	25.9701	69	163	54	38	87	97	41	49.7727
M	0	7	39.7677	126	178	57.5	46	116	119	41	89.1793
M	0	13	31.6346	82	161	53.2	37.5	94.5	103.5	41	66.7327
M	0	4	33.8566	99	171	54.5	41.5	99.5	112.5	41	78.2967
M	0	13	31.1791	88	168	57.5	41.5	95.5	100	41	71.1246
M	0	8	23.939	70	171	54	36	88	96	41	54.2149
M	0	22	29.3524	93	178	56.2	43	99.5	105.5	41	78.8333
M	1	8	27.6361	78	168	59	41	96	99	41	75.2756
M	0	20	27.102	83	175	54	39	99.5	105.5	41	81.1671
M	0	9	28.0664	84	173	55.5	40.5	93	105.5	41	67.6762
M	0	17	26.0044	89	185	57	37	97.5	106	41	68.7662
M	0	16	29.0606	83	169	57	40	99	104	41	83.494
M	0	17	20.4783	62	174	57	35	61.5	91	41	49.6226
M	0	15	27.3982	82	173	56	40	92	99	41	71.898
M	0	12	22.9854	68	172	53.5	35	81	94.3	41	57.5
M	0	9	29.3848	80	165	59	42	100	106	41	93.0508
M	0	7	28.4055	90	178	60	42	109	107	41	98.5987
M	1	16	19.5918	60	175	57	34.5	72.5	91	41	60.5042
M	1	15	36.3322	105	170	58.5	45.5	119	120	41	116.794
M	0	14	25.2092	72	169	53.5	38.2	89.5	99	41	85.2
M	0	16	40.027	83	144	58.5	45	115	108.5	41	102.261
M	0	13	23.1206	70	174	55.5	35.5	80	93	41	77.8042
M	0	0	24.281	71	171	56	38.5	89.5	98	42	0
M	0	9	27.706	79.6	169.5	61	39	88.5	103.5	42	0.489796
M	0	12	26.2976	76	170	59	38.5	91.5	101	42	7.03125
M	0	7	24.0741	78	180	59	37.5	90	100	42	4.44444
M	0	18	25.0593	75	173	57.8	37.5	87	96	42	1.54341
M	0	11	26.5731	75	168	56	37	89	98	42	8.98477
M	1	3	22.0522	66	173	56	35.5	82	92.5	42	1.15702
M	0	2	23.0476	67	170.5	58	37.5	87	97	42	7.07865
M	0	6	24.3911	73	173	58	36.5	89	98.5	42	11.8159
M	0	16	22.6298	65.4	170	56	37	88	94	42	12.069
M	0	2	23.6678	68.4	170	57	36.5	79.5	91.8	42	5.40373
M	1	3	23.5078	64	165	55.5	36	85	94	42	9.40171
M	0	5	23.1206	70	174	56.2	35.6	83	93.2	42	7.10983
M	0	0	21.7181	65	173	56.5	36	80	89	42	6.06218
M	0	13	22.4059	61	165	56	35	76	88	42	6.45161
M	0	13	22.4059	61	165	56	35	76	88	42	6.45161
M	1	14	26.3465	70	163	57.5	40.5	84	97	42	9.89899
M	0	14	22.9394	73.5	179	55	34	88	100	42	12.439
M	0	16	23.4075	75	179	58.8	36.6	80	97	42	6.24277
M	1	13	20.7612	60	170	54	36	77	89	42	7.14286
M	1	14	22.3081	60	164	53.5	33	77.5	88.5	42	8.6747
M	1	19	22.2222	72	180	59	36	84	98.5	42	9.21914
M	0	7	19.4674	53	165	54.5	32.2	72.5	88	42	0.347826
M	1	15	23.5883	65	166	56	37.5	84	95	42	12.3393
M	1	14	20.1956	57	168	54.5	36.5	83.5	90	42	12.1622
M	0	14	22.9481	64	167	54.6	33.5	84	91.5	42	14.0599
M	1	12	35.756	95	163	58	44.5	106	106.5	42	29.0785
M	0	8	48.9619	141.5	170	60.8	47	140	138.5	42	55.0442
M	0	8	26.8122	84	177	58	40	100	103	42	18.9017
M	0	11	29.0367	92	178	60	41.5	102	103.8	42	23.5398
M	0	9	34.3396	115	183	58	41.5	121	119	42	34.0541
M	0	15	25.8806	82	178	59	40.5	99	107	42	20.289
M	0	9	28.9116	81.6	168	60	39	100	104	42	27.6667
M	1	8	31.4359	93	172	59	45.5	101	106.5	42	29.6084
M	0	18	32.4074	105	180	61.5	41	101	113	42	28.1034
M	1	20	29.0688	85	171	54	40.5	96.5	103	42	25.3543
M	0	10	27.0842	82	174	55.2	39	97.2	104.5	42	26.5963
M	0	8	24.4646	65	163	57	38	94.5	100	42	23.1068
M	0	5	30.1038	87	170	58	40.5	103	102	42	39.3496
M	0	5	30.1038	87	170	58	40.5	103	102	42	39.3496
M	1	10	26.5731	75	168	55	37	91	99	42	16.5574
M	0	15	34.935	106.5	174.6	60	45	107	114	42	47.1212
M	0	11	25.0135	74	172	60	42	96	107	42	31.5789
M	0	8	44.2468	123.4	167	59	41.5	129	120	42	72.4675
M	0	10	27.7778	90	180	58	42.3	100	103	42	39.1977
M	0	0	37.9839	115	174	60.5	46	127.5	135.5	42	69.3976
M	1	11	28.699	81	168	58.5	37.5	89	104	42	20.3774
M	0	15	30.111	86	169	56	41	99	104	42	44.3767
M	0	2	30.2657	88.5	171	56	42	104	106	42	51.9876
M	0	13	28.699	81	168	60	41.5	99	103	42	45.3026
M	0	11	30.3233	95	177	59	40	98.5	109	42	41.9453
M	0	10	32.3685	86	163	58	40	104.5	103	42	57.0844
M	0	10	22.1591	71	179	57	38	85	92	42	16.7671
M	1	6	26.5338	74	167	54.5	38	89	97.5	42	25.5349
M	0	9	28.4055	90	178	54.5	43	99	104.7	42	44.7911
M	0	9	28.4055	90	178	54.5	43	99	104.7	42	44.7911
M	0	12	32.872	95	170	58	48	115	106	42	65.4545
M	1	14	22.8931	75	181	57	36	89.5	95	42	23.6364
M	0	18	23.8895	74	176	58	36	86.5	95	42	20.9259
M	0	12	29.2969	75	160	54	38.5	92.3	102	42	34.6092
M	0	12	29.2969	75	160	54	38.5	92.3	102	42	34.6092
M	0	0	31.5115	90	169	57.5	41.5	99	103	42	50.8587
M	0	12	25.8264	80	176	58	42	93	104.5	42	34.7709
M	0	0	25.9107	68	162	58	42	99	108	42	52.61
M	0	9	29.6495	95	179	58.5	40.5	102.5	108.5	42	52.8455
M	0	11	22.2041	68	175	57.5	36	87.5	97.5	42	27.893
M	1	15	30.0712	90	173	59	42	108	108	42	64.9206
M	0	21	26.0933	79	174	57.2	36.5	91.5	99	42	36.2544
M	0	11	24.4646	65	163	55.5	35.2	78	92.5	42	23.2312
M	0	11	24.4646	65	163	55.5	35.2	78	92.5	42	23.2312
M	1	9	24.281	71	171	56	38.5	90	95.5	42	34.5269
M	0	0	23.1241	80	186	59	38.5	87	100	42	24.2079
M	0	18	27.6817	80	170	57	37	95	100	42	48.2927
M	0	12	36.5636	110.7	174	60	44	110	118	42	68.5475
M	0	8	29.0466	91	177	58.5	41	98	96	42	53.8674
M	0	8	29.0466	91	177	58.5	41	98	96	42	53.8674
M	0	17	31.0979	92	172	59.5	40.8	100.5	106.5	42	61.2281
M	0	20	27.6241	90	180.5	58	42	99.5	103.8	42	55.1637
M	0	0	28.0816	86	175	58	39.5	95	105	42	50.3627
M	0	18	29.4108	86	171	58	40	98	105	42	59.8324
M	0	3	33.8566	99	171	57	42	102	117	42	68.1325
M	0	12	27.7447	84	174	54.1	38	95	104	42	52.9805
M	0	9	26.7899	84.5	177.6	59	37	92.5	103.5	42	45.7895
M	0	10	26.7229	71	163	53.2	37	92.5	97	42	50
M	0	0	42.9239	136	178	58	45	138	137.5	42	96.3478
M	0	24	25.0567	78.5	177	56	39	100	102	42	66.1682
M	0	8	25.5593	73	169	58.1	39.5	84.5	98.5	42	38.5052
M	0	23	21.1389	64	174	54.5	34.3	86	94	42	41.6617
M	0	7	30.8112	88	169	57.2	39.5	101	103	42	74.5665
M	0	19	27.6361	78	168	54.5	34.5	95	101	42	62.236
M	0	9	27.4145	83	174	58	36.2	90	98.5	42	49.3175
M	0	8	23.7654	77	180	57.5	38	87.5	94	42	43.3714
M	0	0	26.1738	82	177	55.2	38	94	102	42	58.6875
M	1	5	27.3356	79	170	55.5	38	90.5	105	42	52.6178
M	0	11	34.7489	104	173	57	42	114.5	114.5	42	88.2353
M	0	0	28.4082	87	175	58	40.5	99.5	104	42	72.4211
M	0	5	18.6851	54	170	55.5	33.2	78	85	42	40.5263
M	0	5	40.9565	124	174	59	54	122	127	42	95.8809
M	0	17	35.1027	115	181	60.5	48	138	128	42	101.003
M	0	22	29.7609	85	169	58.5	43	98	105	42	73.7288
M	0	0	26.0617	78	173	60	40	98	99	42	72.8358
M	0	17	30.4611	87	169	57	39	106.5	118	42	86.9018
M	0	22	34.2857	105	175	60	47.5	126	126	42	103.789
M	0	8	24.3025	77	178	57.2	37	90	100	42	57.3832
M	0	7	24.7721	75	174	56.5	37	89	99	42	57.2012
M	0	10	27.7323	83	173	56.5	41	92	101	42	64
M	0	16	32.2831	100	176	56.5	47.5	102.5	110	42	86.3777
M	0	20	20.4783	62	174	56.2	35.1	83.8	91.5	42	53.4225
M	0	20	20.4783	62	174	56.2	35.1	83.8	91.5	42	53.4225
M	0	7	29.4076	83	168	58	40.5	98	117.5	42	83.3043
M	0	7	29.4076	83	168	58	40.5	98	117.5	42	83.3043
M	0	10	23.03	65	168	55	38	87.2	95.5	42	59.4595
M	0	10	23.03	65	168	55	38	87.2	95.5	42	59.4595
M	0	16	29.3848	80	165	55	41	95	105	42	78.5515
M	0	5	31.9595	94	171.5	58.4	44	102	103	42	92.4658
M	0	13	29.3848	80	165	57	39.5	97.5	100	42	88.4123
M	0	13	29.3848	80	165	57	39.5	97.5	100	42	88.4123
M	0	17	27.6817	80	170	56.2	39.6	95	98	42	81.5
M	1	15	24.5351	76	176	58.5	36.5	89	100	42	67.546
M	0	0	24.5065	72.5	172	56.5	39	86.8	96.5	42	72.3582
M	1	7	24.2215	70	170	58.5	38	86	93	42	71.9095
M	0	0	23.1834	67	170	55.8	36	82.5	95	42	75.2508
M	0	20	22.46	68	174	57	34	73.5	94	42	76.6463
M	1	3	25.9516	75	170	55.5	38	93	107	43	2.23776
M	0	11	27.7634	86	176	58.3	40.5	93	103.5	43	4.17391
M	0	7	24.114	79	181	60.5	39.5	96	94	43	10.5357
M	0	0	24.7126	71	169.5	55.5	42	90	98	43	2.66667
M	0	4	25.6524	73.7	169.5	56.5	36	92.2	96	43	9.34579
M	0	9	23.939	70	171	56	38	87	94	43	0.167598
M	0	14	24.093	68	168	54	36.5	79	92	43	0.188088
M	0	13	23.3011	73	177	58.6	36	88.5	99.5	43	9.41489
M	0	11	24.3438	78	179	55	37	80	97	43	1.82741
M	0	11	24.3438	78	179	55	37	80	97	43	1.82741
M	0	8	26.398	71	164	56	40	88	93	43	12.3214
M	0	4	19.487	55	168	55	36	72	90	43	5.8209
M	0	11	21.9671	62	168	55	35	78	90	43	6.72131
M	0	11	21.9671	62	168	55	35	78	90	43	6.72131
M	1	12	24.2188	62	160	56.5	40	84	93	43	10.6944
M	0	0	22.3757	58	161	54.5	33	84	91	43	11.4627
M	0	13	22.6757	64	168	53.5	34	86	94	43	13.4185
M	0	13	22.6757	64	168	53.5	34	86	94	43	13.4185
M	1	9	24.8016	70	168	54.5	38	85.5	95.5	43	14.1853
M	0	10	21.7051	68	177	56.5	36	81	95.5	43	14.9112
M	1	19	41.506	113	165	59.5	48	127	126	43	45.5587
M	0	3	28.075	85	174	58	42.6	100	99	43	17.1176
M	0	6	26.493	83	177	58.5	38.5	98.5	104.5	43	15.8416
M	0	7	27.6817	80	170	56.5	38	100	100	43	21.8507
M	0	7	27.6817	80	170	56.5	38	100	100	43	21.8507
M	0	5	27.0902	75.1	166.5	56	40.5	95	96	43	19.0831
M	1	13	31.3146	97	176	56	41	110	118	43	41.9512
M	1	8	28.3447	80	168	57	38.3	94.5	112	43	22.5714
M	1	11	25.6896	76	172	58	38	94	103	43	20.5525
M	0	8	36.1671	119.8	182	57.3	45	125	119	43	48.913
M	0	0	28.7319	89	176	58	41.5	94.5	102.5	43	22.1053
M	0	7	33.6123	96	169	58.5	41	108	110.5	43	47.6923
M	0	17	31.4122	96.2	175	56.5	40.5	97.5	110	43	32.1429
M	0	8	25.2839	74.8	172	56.5	39	90	95	43	15.8491
M	1	13	41.1765	119	170	58	52	122	106	43	61.2139
M	1	11	27.2493	82.5	174	59	42	97	105.5	43	32.6733
M	1	9	31.0979	92	172	58.5	44	102.5	106	43	45.3699
M	0	12	23.6203	74	177	57	39	88	98	43	15.748
M	0	9	30.863	82	163	57.5	41	104	102.5	43	53.3152
M	0	0	26.3656	78	172	56.5	38.2	92	102	43	26.8052
M	1	17	33.4124	100	173	57.5	43	113.5	113.5	43	59.4721
M	0	1	20.4152	59	170	55.5	34.5	84.5	91	43	15.907
M	1	14	25.8264	80	176	56.5	37.5	92	109	43	27.6064
M	1	14	39.8367	122	175	59.5	41	116	127	43	61.6337
M	0	4	32.4886	95	171	57	43	96	111	43	41.2291
M	0	7	38.5788	100	161	58.5	45	115	114.5	43	67.4336
M	0	0	24.0741	78	180	56	36.5	90	100	43	24.3059
M	1	21	28.0102	80	169	56.5	39	92	101.5	43	32.4194
M	0	20	32.872	95	170	57.5	40	109.5	109.5	43	62.88
M	1	7	25.4996	75	171.5	58.5	37.5	92	99	43	35.1099
M	1	14	25.2595	73	170	58	39.5	87	97.5	43	26.8657
M	0	7	27.6361	78	168	54	37.5	101	106	43	58.7311
M	0	8	30.0947	88	171	54.5	41	101	103	43	58.221
M	0	8	30.0947	88	171	54.5	41	101	103	43	58.221
M	0	18	26.9896	78	170	57.5	37	95	98.5	43	46.6116
M	0	13	21.847	70	179	58	40	86	100	43	28.5417
M	0	0	44.687	140	177	61	46	147	131	43	92.9154
M	0	14	24.6857	75.6	175	59	40	97	99	43	54.0984
M	0	12	26.4398	81.9	176	57.5	39.5	93	100	43	44.8739
M	0	17	37.9604	111	171	58	41	121	124	43	83.427
M	0	38	25.5937	68	163	54	37	92.5	100	43	47.3333
M	0	13	53.838	163	174	58.5	50	150		43	100.419
M	0	7	27.143	86	178	57	40	97	103	43	55.8301
M	0	16	30.8007	85.9	167	54.3	38.5	95	104	43	54.9296
M	0	13	38.0165	103.5	165	65	42	118	113	43	85.6216
M	1	13	29.7004	92	176	58	43	106	110	43	72.623
M	0	12	28.4005	85	173	57	40.5	98.5	102	43	63.7288
M	0	0	28.089	90	179	57	42	101	106	43	65.3821
M	0	15	21.6263	62.5	170	57.2	37	79	91	43	33.4615
M	0	0	28.7317	85	172	58.5	32.5	93	107.5	43	50.678
M	0	21	28.4082	87	175	57.5	48	102.5	106	43	71.8182
M	0	16	33.2735	101.9	175	58	42.3	111	111	43	79.2145
M	0	9	23.6652	66	167	55	37	87	91	43	41.9663
M	0	14	37.8338	119.2	177.5	58	46.5	121	118.5	43	86.8633
M	1	5	29.0533	82	168	57.5	40	97	99.5	43	65.7294
M	0	14	33.705	94	167	58.5	41.5	104.5	105.5	43	80.0548
M	1	7	32.4619	75	152	56	41	94.5	105	43	62.1077
M	0	10	25.0574	83	182	56	39.3	93.5	102	43	53.711
M	0	20	30.478	85	167	57	42	106	102	43	83.0211
M	0	16	22.46	68	174	56.8	37.2	82	92.8	43	40.5978
M	0	17	25.5593	73	169	57	38.5	93	100.5	43	59.0674
M	1	15	29.271	74	159	55	40	99	103	43	75
M	0	22	32.2118	92	169	58.7	44	106.5	105	43	83.9098
M	0	9	25.8546	81	177	56.2	38.5	92	99.5	43	58.1356
M	0	10	26.8519	87	180	58	38.3	95	104	43	64.1317
M	0	14	28.3604	81	169	55	39.2	91.5	101	43	60.5202
M	1	13	33.564	97	170	58	44	112	111	43	94.2857
M	0	8	26.8876	71	162.5	57.2	38	89	94	43	57.863
M	0	22	33.218	96	170	57	44.6	112	107	43	95.1786
M	1	7	23.9771	94	198	58.5	39	101	105	43	42.6361
M	0	13	37.972	105.9	167	57.5	47	108.5	115.5	43	97.9091
M	1	8	34.8065	100	169.5	57.2	42.5	94.8	117	43	77.9381
M	0	16	28.1197	76	164.4	57	36.5	93.5	100.5	43	75.68
M	0	5	27.7743	88	178	57.5	42	97.3	104	43	80.9726
M	0	23	38.0623	110	170	58	43	116.5	116	43	110.198
M	0	13	28.0863	87	176	56	38	98	101.5	43	87.3654
M	1	8	25.8806	82	178	59	40	91	101	43	78.2769
M	1	20	42.2145	122	170	58	45	126	127.5	43	128.252
M	1	15	32.4074	105	180	60	46.5	106	115	43	109.966
M	0	3	28.0763	93	182	57.5	38	94.5	106	44	5.98187
M	0	0	24.9649	73	171	57.3	38	89.5	99	44	2.80992
M	0	3	27.0416	80	172	56	39	87	96	44	0.340909
M	0	6	24.3827	79	180	59.5	38	90	103	44	4.13793
M	0	7	24.3827	79	180	58	35.5	88.5	100.5	44	3.31492
M	0	7	25.5102	72	168	56.7	38	82	98	44	0.502793
M	0	9	22.4913	65	170	57	36	83.5	95.5	44	1.74419
M	0	13	23.7336	73.1	175.5	56.5	35.5	85	99	44	2.67717
M	0	2	25.3069	74	171	57	37.5	91	100	44	14.0782
M	0	0	22.0932	70	178	59.1	35.5	78	96.5	44	0.365854
M	0	9	21.6049	70	180	58	35.5	82	96.5	44	2.72727
M	0	11	17.3745	52	173	56	33.5	70	90	44	3.34177
M	1	15	24.3025	77	178	60	39	88	100	44	12.3313
M	1	16	19.052	50	162	54.5	32.5	67	81	44	5.58559
M	0	8	22.2222	72	180	56.2	38.4	83.5	97	44	7.95756
M	0	13	18.3594	47	160	53.5	30	70	87	44	0.9
M	0	4	23.3355	62	163	57	37	83	99	44	12.507
M	0	15	20.7157	62	173	56.5	36.5	84	88.5	44	13.5638
M	0	10	23.6614	70	172	57	37	82.5	96.5	44	14.876
M	0	14	30.4705	86	168	56	41	103	108	44	23.5
M	0	16	31.5721	87	166	56.5	41	100.5	108	44	21.3333
M	0	16	31.5721	87	166	56.5	41	100.5	108	44	21.3333
M	1	12	42.449	130	175	58.8	46	128	125	44	45.2742
M	0	7	33.218	96	170	57	46	109	108	44	31.7647
M	0	9	29.3878	90	175	53.5	38	106	109	44	32.9189
M	0	12	31.4359	93	172	57	46	106	106	44	35.4467
M	0	12	30.863	82	163	59	42	116	106	44	47.0476
M	0	4	29.3848	80	165	56.5	44	106.5	115	44	39.5939
M	1	16	27.5395	81	171.5	58.8	38	96	104	44	21.4615
M	0	6	27.1084	74.7	166	55.2	40	97	96.5	44	27.2727
M	0	5	36.3322	105	170	58.5	46.5	111	113	44	46.5041
M	0	0	27.7769	89	179	58	39	95	106	44	21.1765
M	0	0	29.4029	88	173	57.5	41	93.2	103	44	21.2389
M	0	9	26.7755	82	175	56	40	94	98	44	23.7209
M	0	9	25.9516	75	170	58	40	93	98	44	25.4264
M	0	11	25.2493	80	178	58	37	91	96	44	18.7387
M	0	9	26.2966	90	185	59	42	100	111	44	29.7345
M	0	11	38.9748	118	174	58.8	43.3	123	117	44	63.2381
M	0	11	31.5334	89	168	57	41.5	105	104.5	44	50.4603
M	0	1	31.1791	88	168	58.5	43	109	103.5	44	54.3925
M	0	17	35.9085	105	171	57.5	47	114.5	116.2	44	58.4789
M	0	17	35.9085	105	171	57.5	47	114.5	116.2	44	58.4789
M	0	9	30.4218	90	172	57.5	44.3	106.2	111.5	44	51.5426
M	0	6	22.3214	63	168	56.5	39	86	93	44	15.3803
M	0	15	24.0741	78	180	58	38	90	101.5	44	19.3029
M	0	0	23.5078	64	165	56	38	87.5	89.5	44	20.2105
M	0	7	23.1405	63	165	55	37.5	84	93.5	44	16.4088
M	0	13	28.3447	80	168	54	37	103	104.2	44	53.5043
M	0	11	27.6817	80	170	56.2	39	93	100	44	32.2946
M	0	11	27.6817	80	170	56.2	39	93	100	44	32.2946
M	0	17	28.4082	87	175	57.2	41	96.5	101.5	44	41.4085
M	1	6	27.2509	76	167	56.5	39	97	103.5	44	45.4177
M	1	12	25.2493	80	178	61	39	93	103.5	44	33.2984
M	0	6	24.6152	87	188	59.5	38.5	88	103	44	17.5155
M	0	21	30.4218	90	172	60	42.5	98	108	44	50.1393
M	0	11	29.9836	95	178	56	43	103	107	44	55.8333
M	0	13	25.7657	71	166	57	41.8	95	96	44	45.4386
M	0	5	37.8329	103	165	59	43.8	114	110	44	71.5581
M	0	15	29.0437	81	167	56.5	41	99	102.5	44	54.8974
M	0	4	40.9995	127	176	56.5	44.2	130	129	44	81.4134
M	0	9	24.7721	75	174	57	38	82.5	96	44	22.5397
M	0	0	41.778	111	163	60	47	130	125	44	87.9224
M	0	16	29.3962	89	174	57.8	40.5	102	107	44	60.1786
M	0	17	27.0416	80	172	55.8	37.2	93.1	98.2	44	42.4274
M	1	17	29.4076	83	168	56	38	88	104	44	32.7273
M	0	13	27.312	88	179.5	60	39	93.5	103	44	41.5038
M	0	17	42.517	120	168	60	47.5	124	127.5	44	84.6486
M	0	17	24.2123	75	176	58	39	90	97.5	44	35.8442
M	0	10	28.257	76	164	56	36.5	91	98.5	44	41.1024
M	0	12	23.3887	70	173	57.2	38.5	93.5	101.5	44	45.6069
M	0	0	27.2792	84.5	176	55	36.5	93	96.5	44	43.6667
M	0	8	29.0698	86	172	54	41	102	100	44	64.6281
M	0	5	30.0947	88	171	54.3	40.8	90.5	105.5	44	42.233
M	0	6	23.5883	65	166	57	36	85	96	44	34.2056
M	1	5	31.5886	86	165	56	42	104	104.5	44	72.3985
M	0	9	37.2615	99	163	55.5	43.2	110.5	117	44	79.8291
M	0	9	37.2615	99	163	55.5	43.2	110.5	117	44	79.8291
M	0	10	28.7347	88	175	56.5	39	96	100	44	57.0199
M	0	9	23.4586	67	169	56	35.5	84	100	44	35.5443
M	0	10	29.3878	90	175	57	42	104.2	105.2	44	72.3214
M	0	19	32.7442	98	173	55.6	41	110.5	104	44	78.9969
[truncated: 2,004 more rows]

## Sheet: female
Gender	BQ	ESS	BMI	Weight	Height	Head	Neck	Waist	Buttock	Age	AHI
F	1	15	16.937	45	163	55	32	63	85.5	20	1.13
F	0	4	18.75	48	160	51.5	30	70	90	20	1.11
F	1	17	19.91	46	152	55	29.5	67.5	84.5	20	0
F	0	12	20.0288	50	158	55	33	66.5	85	20	0.16
F	0	11	21.0772	56	163	54	31	70.5	94.5	20	0.48
F	1	13	44.4603	112.4	159	58	38	108.5	134	20	65.97
F	0	11	16.937	45	163	56	29	63	86	21	0
F	1	17	17.1875	44	160	53.2	30	86.5	85	21	1.14
F	1	11	17.9688	46	160	54	30.5	64	84	21	0.21
F	0	17	18.0613	47.4	162	52.5	30	63	86	21	0.3
F	0	10	18.8754	45.7	155.6	53.5	28.5	74	89	21	1.33
F	1	13	18.9866	48	159	54	30	66.5	94.5	21	7.8
F	0	7	19.0039	53	167	54.5	31	67	94	21	0.33
F	0	5	23.923	60.1	158.5	53.5	32.3	72	95	21	0.47
F	1	11	26.8977	68	159	55.5	38	86	99	21	0.18
F	0	13	35.6401	103	170	59	41	104	124	21	2.56
F	0	12	40.5078	103.7	160	55.2	39	109	129	21	2.74
F	1	7	19.052	50	162	52.2	30	66	90	22	0.17
F	0	12	19.1844	48.5	159	53.5	30.5	67.5	92.5	22	0.69
F	0	12	19.1844	48.5	159	53.5	30.5	67.5	92.5	22	0.69
F	0	12	19.487	55	168	36.5	30	74	93	22	0
F	0	0	19.8141	52	162	56	29	66	93	22	0.62
F	1	15	21.875	56	160	56	33	64	96	22	4.09
F	1	11	27.2173	75	166	57	34.5	90	101	22	0.17
F	1	12	41.1932	127.6	176	55.5	42	112	132.5	22	4.59
F	0	5	45.4409	136	173	56	41	127	136	22	7.66
F	0	6	16.3281	41.8	160	51	26	61.5	83	23	0.33
F	1	9	17.8465	48	164	59	29	66	87	23	0
F	1	11	18.8271	47	158	57.5	31.5	67	90	23	0
F	1	13	19.0677	47	157	52	29.5	64	78	23	0.62
F	1	12	19.3337	52	164	55.5	30.5	69	93	23	0
F	0	1	19.433	51	162	53	31	67.5	91	23	0
F	0	0	19.487	55	168	54.5	29.5	75	97	23	0.37
F	1	9	19.8141	52	162	53.8	31	69	94	23	3.55
F	0	0	20.0288	50	158	55.5	30	67.2	91	23	0
F	0	13	20.6217	60.3	171	56	33.5	80	94	23	0
F	1	5	20.7803	59	168.5	54	32	73.5	96	23	0.16
F	1	11	21.4844	55	160	53.5	29.5	68.5	97	23	0.19
F	0	9	22.2137	52	153	52.2	31.5	66	90.5	23	2.59
F	0	9	22.2137	52	153	52.2	31.5	66	90.5	23	2.59
F	0	17	30.4498	88	170	55.3	31.3	82.5	113	23	5.72
F	0	3	39.6235	112.5	168.5	57	40.3	120	122	23	16.14
F	0	11	41.9143	110	162	57.2	43	115	131	23	70.52
F	0	5	45.5831	124.1	165	56.2	46	127	136	23	11.38
F	0	15	54.412	120.8	149	56.3	37.5	131	149	23	39.95
F	0	8	19.2277	48	158	51.5	37	76.5	88	24	0.18
F	0	11	19.7368	45.6	152	54	28	64.5	83.5	24	0.48
F	0	14	19.7777	50	159	52.5	29.3	69.5	86	24	0
F	0	7	20.1951	53	162	53.2	29	67.5	90.5	24	0.14
F	1	21	20.3007	51	158.5	53	30.5	67	87.5	24	0
F	0	0	21.4844	55	160	54	32.5	75	94.5	24	7.96
F	1	16	21.4844	55	160	55.5	32	64	97.5	24	3.61
F	1	13	21.5139	60	167	58	32	74	94	24	0.33
F	0	15	21.6311	54	158	55	32	71	99	24	0.25
F	0	10	22.8329	57	158	52.5	31	73.8	91.5	24	2.12
F	0	3	33.6593	95	168	55	35	105	108.5	24	0
F	0	3	33.6593	95	168	55	35	105	108.5	24	0
F	0	10	42.7181	116.3	165	57.5	37	117.5	138	24	0.48
F	0	6	44.4304	119.5	164	55	38.3	118	136	24	66.7
F	0	0	45.8009	120.2	162	58.5	43.5	132	126	24	43.14
F	1	5	16.0156	41	160	54	29	64	84	25	0.18
F	1	8	17.9688	46	160	54.5	31.5	64	92	25	0
F	0	6	18.8468	51	164.5	55	31	60	87	25	7.93
F	0	6	18.8468	51	164.5	55	31	60	87	25	7.93
F	1	13	19.1467	46	155	52.5	38	60	87	25	0
F	0	0	19.8141	52	162	55	31.5	66	91	25	0.65
F	0	5	19.8413	56	168	55.2	31	67	93	25	1.63
F	1	8	21.1927	57	164	53.5	29.5	67.5	91	25	0.51
F	1	5	21.3593	50	153	56.5	31	75	93.5	25	10.94
F	1	13	22.2908	58.5	162	56	32.5	66	92	25	0.18
F	1	21	22.6003	55	156	54.2	34	70	87.5	25	1.15
F	0	15	22.7615	59	161	52.5	35.5	71.5	96	25	0
F	1	8	23.7387	67	168	55	34.5	79	100	25	7.65
F	1	12	24.1415	58	155	57	30	68	94	25	0.15
F	1	11	26.3702	65	157	56.5	32.5	81.5	106	25	1.13
F	1	13	26.6991	62.5	153	56	35	83.5	94	25	0.29
F	0	9	29.3947	81	166	54.5	33	86	104	25	15.42
F	0	15	35.5017	100.2	168	56.5	40.5	104.5	119.5	25	5.49
F	0	9	37.1094	95	160	58	39	118	126	25	33.51
F	0	8	39.8864	118	172	60	37	104	135	25	2.69
F	0	2	40.3125	103.2	160	53	35	106	126	25	0
F	0	11	16.563	49	172	57	29	62	82	26	3.8
F	0	13	16.7657	44	162	49	26	62	89	26	0
F	1	15	17.5781	45	160	55	30	70	87.5	26	0.48
F	1	0	17.6254	44	158	56	29	65	84	26	0
F	0	0	17.9688	46	160	53.6	29.5	65	88	26	1.15
F	0	7	18.3594	47	160	53	30	69	83.5	26	0
F	0	0	18.8271	47	158	52	30	63	83.5	26	0.56
F	1	10	19.2277	48	158	56	31.5	68	86	26	0
F	0	13	19.313	47	156	54	30	67	90	26	0.16
F	0	6	19.3337	52	164	53	29.5	61.5	91	26	0
F	1	3	19.8347	54	165	57	31	67.5	89.5	26	1.02
F	1	5	19.8347	54	165	56.8	30.8	73.5	94	26	0.31
F	0	0	20.4294	51	158	55.5	30.5	68	90	26	0.17
F	0	6	20.5761	54	162	53	29.5	65	90	26	1.89
F	1	8	20.7008	55	163	55.5	32.5	70.5	96	26	0.16
F	0	8	20.7476	65	177	56	34	75.5	103	26	1.64
F	1	7	21.9261	52	154	55.5	30	71	89.5	26	0.4
F	1	6	23.3067	65	167	55	32	81	99	26	0.29
F	0	0	23.4375	60	160	55	34	75	104.5	26	0.48
F	0	6	23.4952	55	153	53	31.5	78	96	26	0
F	0	7	24.7676	65	162	57	33	75	104.5	26	0
F	0	9	27.0552	65	155	56	33	79	102.5	26	1.02
F	0	10	27.6817	80	170	55.5	32.5	88	110	26	0
F	0	16	28.3987	70	157	54	33	97	107	26	2.92
F	0	4	29.7852	75.3	159	58	34.5	88	103	26	0.37
F	0	4	29.7852	75.3	159	58	34.5	88	103	26	0.37
F	0	14	33.2031	85	160	56	36	94	115	26	23.32
F	1	13	35.5469	91	160	56	35.5	102	117	26	18.95
F	1	17	36.1323	96	163	58	38	103	120	26	5.39
F	0	5	36.54	108.1	172	51	39.5	120	133	26	2.76
F	0	13	37.9262	110.9	171	60	42	122	120	26	9.35
F	0	10	38.9348	106	165	56	43.5	105.5	124.5	26	19.33
F	0	6	39.0092	98	158.5	59	38	102.5	120	26	34.88
F	0	12	39.1686	125.5	179	54.5	45	129	130	26	21.4
F	0	3	40.2601	116.9	170.4	53.5	38	113	133	26	4.18
F	1	13	50.7164	133.1	162	55	42	128	144	26	102.99
F	0	1	17.6254	44	158	56.5	28.5	61	89	27	0.18
F	1	11	18.369	43	153	51	29	65.5	75	27	0.23
F	1	12	18.8996	49.6	162	53	30.5	68	91	27	0.15
F	0	7	18.9292	56	172	57	30	67.5	98	27	0
F	0	0	19.5312	50	160	54.5	30	68	89	27	0
F	1	6	19.5965	54	166	53.5	33	68	89	27	4.37
F	0	18	19.7779	54.5	166	54.5	30.5	68.5	96	27	0.16
F	0	12	21.7738	60	166	54.5	32	74	97	27	0.62
F	0	0	24.0346	60	158	54.5	30.5	78	103	27	0
F	0	0	24.2215	70	170	58.5	33	75.5	105	27	1.84
F	1	17	24.8016	70	168	56	35	86	104	27	3.4
F	0	6	25.7117	70	165	57	36.5	89	99.5	27	0.96
F	0	0	28.5483	74	161	56	34.5	83.5	113	27	6.89
F	1	15	29.0318	80	166	57	36.5	96	111	27	1.67
F	0	0	32.4661	76	153	55.5	33.5	90	98	27	1.26
F	0	10	36.0795	105.5	171	58	38.2	116	124.2	27	0.56
F	0	0	47.8927	145	174	57.5	39.5	119.5	140	27	16.29
F	1	17	15.0216	37.5	158	53	28	63	81	28	1
F	1	11	18.1449	50	166	56	31.5	77	98.5	28	0.87
F	0	15	18.1955	46	159	52	28	67	84	28	0
F	1	9	18.662	46	157	54	30	67	84	28	0.14
F	1	13	19.3337	52	164	55	29.5	69	95	28	14.02
F	1	13	19.5312	50	160	54	30	70	82.5	28	0.16
F	1	15	19.6752	51	161	54.5	29.5	66.5	90	28	0.46
F	0	0	19.8681	51.5	161	53	29.5	64	89	28	6.88
F	0	0	20.83	52	158	52.5	31	69.5	92	28	5.05
F	0	10	20.9366	57	165	55	31.5	65.5	91.5	28	0.16
F	0	0	21.0938	54	160	52	30.5	92	92.5	28	0.52
F	0	12	21.2245	65	175	58	32	80	99	28	0
F	0	6	21.2306	53	158	52.5	30	71.5	81.5	28	0.52
F	0	8	21.3333	48	150	53	30.5	61.5	87	28	3.51
F	0	13	21.6041	56	161	56	29	71.5	95	28	0
F	1	14	21.7193	57	162	59	32.5	71	91.5	28	14.19
F	0	11	22.1442	57.4	161	52	29	74	96	28	0.32
F	0	10	22.2656	57	160	56	30	63	98.5	28	1.09
F	1	10	22.4054	57	159.5	53	33	67.5	92	28	1.64
F	0	14	22.6003	55	156	57	32	75	98.5	28	0.6
F	0	4	23.1473	60	161	55	33	69	97	28	1.38
F	0	0	23.5304	58	157	54.5	32	73	98	28	0.16
F	0	11	26.9531	69	160	54	34	81	100	28	0.31
F	0	7	34.9277	85	156	56	40	104.5	112	28	31.17
F	0	6	35.4191	84	154	55	34	108	113	28	15.89
F	0	14	36.1604	88	156	55.5	36.8	96	114	28	11.45
F	0	4	37.4394	108.2	170	55.5	34.5	116	116	28	12.81
F	0	11	37.5513	90.8	155.5	56	38	92	115	28	1.17
F	0	4	39.7503	95.5	155	57.5	36	97.5	122	28	3.05
F	0	11	40.8983	110	164	58	40	117.5	129	28	12.86
F	0	5	43.8195	115	162	55.5	40	109	130	28	34.72
F	0	19	45.6811	127.4	167	60.5	41	136.5	136	28	32.02
F	0	8	17.3134	46	163	54	27	63	89	29	0
F	0	3	17.4044	44	159	54	29.5	59	82	29	0.52
F	0	7	17.8666	46.6	161.5	52	29	75	86	29	5
F	1	4	17.9688	46	160	53	29.5	63	90	29	0
F	0	17	18.8707	52	166	40	32	66	92	29	0.16
F	1	17	18.9619	51	164	53	29.5	75	93	29	1.26
F	0	19	19.4932	57	171	54	30	72.5	90	29	15.49
F	0	0	19.7239	48	156	53.5	28.5	62.5	84	29	1.01
F	0	12	19.8141	52	162	55	30.5	66.5	92	29	0
F	0	7	20.0796	56	167	54.5	32	66	97.5	29	5.14
F	0	7	20.0796	56	167	54.5	32	66	97.5	29	5.14
F	0	16	20.6905	51	157	53	31.5	71	90	29	0
F	0	7	21.1927	57	164	55	32.5	67	97	29	0
F	0	12	21.875	56	160	56.5	32	68	97	29	0.99
F	1	8	22.0604	53	155	55	31	72.5	96.5	29	1.94
F	0	8	22.1893	54	156	56	32	71	96	29	1.14
F	0	8	22.5466	57	159	55	30	72	91	29	0
F	0	5	22.6409	53	153	54	31	67	91.5	29	2.43
F	0	0	22.9421	58	159	52	31	78.5	93	29	3.47
F	1	10	22.9591	61	163	56	33	76	99	29	0
F	0	9	23.1405	63	165	55	31.5	76.5	97.8	29	0.16
F	0	0	23.3091	56	155	56	32	76.5	93.5	29	4.31
F	0	7	24.4418	74	174	56	37	86	104	29	0
F	0	7	24.4418	74	174	56	37	86	104	29	0
F	1	18	26.4381	66	158	54.5	35.5	84	100.5	29	0.15
F	0	13	27.7344	71	160	55	32.5	91	102	29	4.75
F	0	17	28.764	70	156	56	36.5	87	100	29	0
F	0	7	29.7056	77	161	55.5	36	89.5	107.5	29	3.27
F	0	14	34.5515	91.8	163	57.5	37	100.5	120	29	1.64
F	0	11	37.0704	82.3	149	53	36.8	98	116.8	29	2.59
F	0	7	39.173	91.7	153	56	34	97	122	29	6.57
F	0	12	39.3282	111	168	60	40	104	126	29	8.29
F	0	10	41.1429	126	175	62	38	128	133	29	35.22
F	0	8	49.354	136	166	58	40	140	122.5	29.1	57.68
F	0	1	18.3143	44	155	53	36	66.5	83.5	30	0.16
F	0	7	18.4911	45	156	53	28	58	85.5	30	1.12
F	0	13	18.5178	48	161	52.5	29.5	66	90.5	30	0
F	0	0	19.1001	52	165	54	31.2	69	93	30	0
F	0	8	19.2894	50	161	55	32	65	88	30	2.31
F	1	13	19.4734	48	157	54	32	64	91	30	0
F	0	5	19.6052	58	172	57.5	32	77	98.5	30	0
F	0	5	19.7055	53	164	54	29	68	90	30	0
F	0	0	19.9219	51	160	64	29.5	67	94	30	0.82
F	1	2	20.3428	47	152	55	30	70	90	30	0.32
F	0	11	20.4082	48.4	154	51.5	38	66.5	87	30	5.88
F	1	2	20.4152	59	170	57.5	32	65	95.5	30	0
F	0	0	20.4491	55	164	54	31	71	85	30	0
F	1	12	20.6905	51	157	54.5	31	90	101	30	0.15
F	0	11	20.7008	55	163	54	30	87	94	30	0.59
F	0	18	22.0386	60	165	59	33	94	96.5	30	5.45
F	0	9	22.4323	56	158	55	34.5	64	91	30	19.64
F	0	0	22.4813	59	162	56.5	35	76	98.5	30	0.16
F	0	7	22.5827	60	163	55.5	33	79	99	30	2.29
F	0	9	23.538	55.1	153	55	31.5	82	97	30	5.54
F	1	9	24.2382	56	152	53.5	33.5	76	95	30	1.1
F	1	17	24.3418	60	157	53	35	75.5	92	30	1.1
F	0	1	24.6548	60	156	53	32	74.5	94.8	30	0.34
F	0	10	25.2363	63	158	51	31.5	78.2	101	30	0.17
F	0	0	30.0947	88	171	54	32	91	124	30	1
F	1	12	33.1504	87	162	56.5	38.5	96.5	109	30	2.42
F	0	13	33.6593	95	168	57.5	38	105	115	30	5.94
F	0	10	35.2617	96	165	59	36.5	100	116	30	3.53
F	0	5	36.0331	98.1	165	57.5	41	110	118	30	10.74
F	0	6	38.1871	106.5	167	60.5	40	112	113.5	30	27.3
F	0	10	40.4462	97.8	155.5	54	40.5	111.5	124.5	30	20.83
F	0	8	40.9995	103	158.5	56.5	35.5	115	123	30	22.78
F	0	9	44.6976	113	159	55.5	45	118.5	126.5	30	111.78
F	0	8	15.6225	39	158	53	29	60	83	31	0.89
F	0	9	16.563	49	172	55.5	32	66.5	90	31	0
F	0	12	17.5771	52	172	55	29.5	69	89.5	31	0.55
F	1	8	17.6898	47	163	56	29	65	85	31	0
F	1	14	18.75	48	160	55	31	66	87	31	0.33
F	1	7	18.7783	53	168	55	28	66	90	31	0
F	0	15	18.8271	47	158	54	32	62.5	89	31	1.44
F	0	3	18.8707	52	166	54	29	74	89	31	6.03
F	1	7	19.0039	53	167	55	31.5	68.5	90	31	2.73
F	0	5	19.487	55	168	52.5	28.5	75	85	31	0.21
F	0	5	19.487	55	168	52.5	28.5	75	85	31	0.21
F	1	12	19.9219	51	160	54	28.5	70	84	31	0
F	0	14	19.9792	48	155	53	36	62	90	31	0.25
F	0	7	20.0288	50	158	54	32	71	95	31	1.92
F	0	7	20.4382	57	167	53.5	32	72	94	31	0
F	0	3	22.0317	55	158	54	35.8	84.8	102.5	31	4.84
F	0	9	23.1562	53.5	152	55	33.8	71.2	92	31	7.92
F	0	13	23.4375	60	160	53	30.5	75	96	31	13.2
F	0	5	24.093	68	168	58.5	34	85	97	31	0
F	0	11	24.3865	64	162	57	30.5	75	99	31	0
F	0	14	25.1039	58	152	55	30	83	96	31	0.73
F	1	6	25.5402	60.1	153.4	55.5	31	81	98	31	0
F	0	10	29.854	75	158.5	55	33	83	105	31	4.5
F	0	10	31.2175	75	155	56	34.5	95.5	106.5	31	6.21
F	0	14	32.0461	80	158	55	37.6	101.8	117	31	11.74
F	1	12	34.8944	95	165	59	37.5	101	118	31	8.33
F	1	10	34.9277	85	156	56	38	102.5	107	31	6.73
F	1	15	35.411	88.4	158	54	34	98	123	31	0.52
F	0	6	36.2123	87	155	54	36	100	115	31	26.44
F	0	13	36.9608	97	162	54	38	100.9	119	31	1.92
F	0	6	47.8667	107.7	150	62	42	118	129	31	60.56
F	0	9	52.0813	135	161	54.8	39.5	116	124.5	31	45.58
F	0	10	16.0231	40	158	53.5	29.5	65	85	32	3.77
F	0	0	16.4062	42	160	52.3	27.5	63	79.5	32	0
F	1	4	17.7154	50	168	55	30	62	88	32	0.36
F	0	20	17.7462	46	161	52.2	29.5	64	81	32	0.37
F	1	17	17.7999	45	159	55.5	28.5	76	87.5	32	0
F	1	12	18.026	45	158	54.5	27.8	60	71.5	32	0.3
F	0	0	18.7962	44	153	51.5	35.5	65.5	87.3	32	2.87
F	0	0	18.9619	51	164	54.5	29.5	63	92.5	32	0.46
F	0	5	19.5312	50	160	56	31.5	72.5	90	32	2.34
F	1	2	19.9594	55	166	55	32.5	75	95	32	0
F	1	10	20.7031	53	160	52.5	31.5	75	94	32	0
F	0	14	20.9572	55	162	55.5	35.5	74.5	95	32	6.44
F	1	13	21.7687	54	157.5	53.5	34	77	89	32	0.82
F	1	7	21.7865	51	153	52	31	71	86	32	0
F	0	11	22.8329	57	158	55	31.5	84	99	32	0.8
F	1	11	25.5937	68	163	53	37	85.5	101	32	29.86
F	0	11	25.7706	66.8	161	55	32	82	104	32	2.03
F	0	12	27.7323	83	173	55.5	34	81.5	98.5	32	1.12
F	0	11	38.4468	90	153	56.5	36.5	108	122	32	18.22
F	0	14	38.6675	104	164	59.5	38.5	119	112.5	32	100.64
F	1	9	38.7144	105.4	165	56	36	101	108	32	3.1
F	0	6	41.5107	107.6	161	59	39	113	124.5	32	19.78
F	1	7	41.665	102.7	157	57	39	112	123.5	32	17.38
F	0	9	44.497	117.5	162.5	59	41	104	133	32	28.57
F	0	11	45.7758	111.4	156	52	38.2	115	142	32	64.86
F	0	4	46.0601	130	168	59	45	114	133	32	10.08
F	0	7	16.7969	43	160	52.5	29	59	80	33	0
F	0	0	17.2345	43.9	159.6	50.5	29	60.5	83.5	33	1.55
F	0	8	17.9151	53	172	46	31.2	65	91	33	0
F	1	9	17.9931	52	170	55.5	32	72	88	33	3.18
F	0	8	18.3143	44	155	55.3	30	62.5	86.5	33	0
F	1	10	18.4911	45	156	56	28	68	91	33	1.47
F	0	3	18.591	47	159	54	31	69	86	33	0.19
F	1	3	18.7305	45	155	55	31	74	86	33	0.28
F	1	8	18.8189	50	163	56	35	70	93	33	0
F	0	2	18.902	46	156	54	33	69	85.5	33	0.92
F	0	0	18.902	46	156	53	30.5	68	90.5	33	0.35
F	1	11	19.5965	54	166	54	29.8	69	90	33	3.01
F	0	11	19.6038	50.5	160.5	54.5	33.5	65.5	89	33	0.17
F	1	4	20.1951	53	162	51.2	35	75	93.5	33	2.43
F	0	13	20.3175	50.4	157.5	51	29	67	88	33	5.68
F	0	6	20.5049	48	153	58	33	73	95	33	0.36
F	0	2	20.8209	56	164	54	33.5	74	96	33	1.22
F	0	8	21.5019	53	157	54	34.2	75.5	96.6	33	2.13
F	0	7	22.0604	53	155	55.5	29.5	69.5	95.5	33	0.15
F	0	16	22.6562	58	160	54.2	30.2	72.5	90	33	0.77
F	1	9	24.5243	62	159	56	33	82	100	33	0
F	0	5	25.3155	64	159	57	33	80	98.5	33	14.56
F	0	12	25.8065	62	155	52	32.5	80	102	33	0.33
F	1	14	29.7056	77	161	57	35.5	86	104.5	33	0.16
F	0	5	32.5781	83.4	160	56.3	36	88.5	111	33	6.33
F	0	9	35.9862	104	170	56	36	113	128	33	3.48
F	0	0	46.4844	119	160	55	47	120	137	33	19.88
F	0	7	46.8038	111	154	55.5	44.5	127	137	33	108.93
F	0	14	49.7554	118	154	54	38.5	139	135	33	98.49
F	0	7	17.7999	45	159	52.5	27	62	88	34	0
F	0	10	18.3594	47	160	50	31	69.5	79.5	34	0
F	0	11	18.3655	50	165	56	30	65.5	95	34	15.27
F	0	13	19.052	50	162	51	29	64	84.8	34	0.18
F	0	7	19.2277	48	158	56	32	66	88.5	34	0
F	1	7	19.4674	53	165	54	30.8	68	90	34	8.72
F	0	10	19.5965	54	166	57	30	67	93	34	0.67
F	1	11	19.7239	48	156	54	30	87	95	34	0.43
F	1	7	19.7777	50	159	53.5	28	62	93.5	34	3.15
F	0	14	20.3125	52	160	53	29.5	70	88.5	34	11.17
F	0	9	20.3244	54	163	57	31	72.5	96	34	0
F	0	15	21.7193	57	162	56	37.5	72.5	94.5	34	0
F	0	12	23.1247	57	157	52	32	72	93.5	34	0.31
F	0	20	25.0995	70	167	56	35	79	105	34	6.08
F	0	17	25.0995	70	167	57	36.5	85	107	34	2.94
F	0	17	25.0995	70	167	57	36.5	85	107	34	2.94
F	0	18	27.5873	68	157	58	34	96	107.5	34	0.45
F	0	0	27.7671	65	153	55.2	35.5	87.5	101.5	34	0.45
F	0	17	27.9603	69.8	158	56	35	88	110	34	5.4
F	1	16	29.4023	82	167	53.5	33	94.5	108	34	1.49
F	0	5	30.4438	76	158	54.6	36	95.5	109.5	34	7.77
F	0	5	30.4438	76	158	54.6	36	95.5	109.5	34	7.77
F	1	3	34.2936	90	162	56	38	105	126	34	3.74
F	0	11	34.8502	87	158	55	36.8	100	112	34	5
F	0	0	42.8219	118	166	57.5	40.5	115	117	34	33.41
F	1	12	56.1498	134.9	155	59	41	130	149.5	34	101.76
F	1	9	17.2248	43	158	53.5	29	63	86.5	35	0.17
F	1	12	17.3745	52	173	54	29	87	92	35	0
F	0	12	18.7888	47.5	159	54	30	65	91	35	0
F	0	7	19.0274	47.5	158	54	28	64	84	35	0.2
F	0	5	19.487	55	168	55	30.5	70.5	96.5	35	1.04
F	0	8	20.3244	54	163	55	33	68	93.5	35	0.64
F	1	15	20.3244	54	163	54	32	71	97	35	0
F	0	7	20.5761	54	162	53.5	30.2	73.5	88	35	0.17
F	0	13	20.6193	61	172	55	34	76	95	35	0.37
F	1	9	20.9321	49	153	53.5	29	68	87	35	0.67
F	0	0	20.9572	55	162	57.8	30.5	72	92	35	3.96
F	0	9	21.7784	53	156	56	31	75	96	35	8.36
F	0	4	22.3081	60	164	56	31	77	96	35	0.18
F	0	6	24.2188	62	160	56.5	36	87	96	35	7.88
F	0	6	24.2439	59	156	52.5	32.8	76.5	96.2	35	10.79
F	0	11	25.4581	71	167	55.5	35	91	102	35	17.05
F	1	6	25.5859	65.5	160	56	35.5	85	101	35	12.34
F	1	9	27.4406	85	176	59	39.5	99	102.5	35	32.68
F	0	0	28.3937	84	172	57.5	36.5	101	112	35	3.02
F	0	21	30.8185	75	156	56.5	41.5	104.5	104	35	39.77
F	0	12	31.245	78	158	55	39.5	86	112	35	23.25
F	1	15	32.4557	80	157	55	36	99	112.5	35	8
F	0	3	33.6221	85	159	56	36.8	99.5	113	35	32.18
F	0	12	37.7413	104	166	60	40.5	114	115	35	17.19
F	0	4	15.6226	41	162	51	30	61	86	36	0
F	0	17	17.6693	43	156	53	29	63	86	36	1.81
F	1	14	18.7305	45	155	53.5	32	74	84	36	0.55
F	0	19	19.1467	46	155	52	32	65	83.5	36	21.01
F	1	13	19.5312	50	160	54.5	31	71.5	89	36	2.37
F	0	9	19.5717	52	163	54.5	30.5	69	88.5	36	20.66
F	1	7	19.7777	50	159	58	30.5	70	90	36	13.46
F	1	12	20.3954	49	155	55	31.5	67.2	86	36	0.34
F	0	8	20.7031	53	160	53.5	29.5	67	82	36	3.32
F	0	18	21.0938	54	160	52.5	32.5	68.5	97	36	0.59
F	1	8	21.0962	52	157	53.5	35	70	86.5	36	0
F	0	13	21.2279	51	155	56	31	70	92	36	0
F	0	0	21.6441	52	155	56	33	81.5	90	36	5.52
F	0	6	22.8928	55	155	54.5	35	76	89	36	0
F	0	0	23.3067	65	167	56	31	83.5	99.5	36	2.13
F	0	9	25.3906	65	160	55.5	32	84	94	36	2.59
F	0	12	26.8386	67	158	55.8	37	86.5	99	36	0.53
F	1	12	28.2828	77	165	57	33	92.5	110	36	0.33
F	0	9	28.3382	73	160.5	55	34.3	86	104	36	1.66
F	0	6	36.0854	108	173	57.5	38.5	110	119	36	10.78
F	0	6	37.534	93.7	158	55.8	35.8	103	120	36	2.47
F	0	14	38.2934	92	155	55	40	102	110	36	17.43
F	0	5	46.6917	117.3	158.5	58	46.5	134	134	36	24.96
F	0	0	16.5607	44	163	53.2	28	60	84.5	37	2.46
F	1	5	17.6309	48	165	53.5	28.8	60	92	37	4.65
F	0	7	18.3391	53	170	56	32	66.5	91.5	37	0
F	0	13	18.662	46	157	52.5	29.3	62	83.5	37	2.54
F	0	3	18.7328	51	165	54	30	64	89.5	37	0
F	0	13	18.7783	53	168	54.5	31	71	95	37	0.9
F	0	10	18.8189	50	163	54	30	74	89	37	0.2
F	0	9	19.052	50	162	53	29	68	93.5	37	0
F	0	1	20.2395	48	154	56.5	32	67	91	37	0.18
F	0	3	20.4467	53	161	54	30	67	88.5	37	0.18
F	0	0	20.7157	62	173	53.5	29.5	72	92.5	37	0.36
F	1	5	21.6311	54	158	54	31.5	72	93	37	0.57
F	0	8	22.3133	55	157	53.5	33	73	88	37	14.55
F	0	6	22.3757	58	161	54	39	82.5	93.5	37	10.99
F	0	15	23.5237	62.5	163	56	34	74.5	95.5	37	1.08
F	1	3	23.634	59	158	52	34	79.5	95.5	37	6.02
F	1	10	23.833	58	156	55	33	66	73.5	37	0
F	0	0	24.2424	66	165	54.5	33.2	89	94.5	37	2.99
F	0	12	24.977	68	165	54	35	93	106	37	4.15
F	0	13	25.0995	70	167	57.5	36	81	110	37	15.32
F	0	0	26.2336	68	161	58	34	83.5	102	37	1.05
F	0	15	27.6817	80	170	57	38	100	104	37	33.19
F	1	18	29.2969	75	160	54.5	31	87	96.5	37	0.65
F	0	24	41.2594	103	158	55	39.5	118	130	37	88.38
F	0	7	43.4602	125.6	170	58.5	42.5	118	137	37	31.04
F	1	12	18.424	52	168	55.5	32.5	66	89	38	3.95
F	1	11	18.7305	45	155	56	30	64	88	38	1.33
F	0	14	18.75	48	160	55	27.8	67	88	38	0
F	0	7	18.9866	48	159	56.8	30	66.5	86.5	38	0
F	0	11	20.5457	50	156	53	29	70.5	86.5	38	11.83
F	1	13	20.5593	51	157.5	53.5	31	67	89	38	0.94
F	0	10	21.0962	52	157	54	33	67	89.5	38	0.37
F	0	7	21.9363	59	164	56	33	80	97	38	4.62
F	0	5	22.8624	60	162	55.5	31.5	84	99	38	1.87
F	0	19	23.3844	66	168	56	33	87.5	107	38	0
F	0	18	24.3418	60	157	54	31.8	76.5	100	38	22.4
F	0	0	25.2363	63	158	55	35	81.5	98	38	12.2
F	1	14	25.5937	68	163	54.5	34	86.5	101.5	38	22.36
F	0	13	25.8065	62	155	55	35	85	96	38	0.71
F	0	6	28.3652	66.4	153	54.5	31.5	82	102	38	1.61
F	0	0	28.6501	78	165	52	36	84.5	105	38	11
F	1	16	28.9993	67	152	51	39	91	102.5	38	75.99
F	0	8	29.6158	73	157	55.5	34	84	100	38	2.77
F	0	8	29.6158	73	157	55.5	34	84	100	38	2.77
F	0	0	36.1988	95	162	56	42	104	113.5	38	46.15
F	1	10	40.8747	108.6	163	54.5	37	108.5	128	38	23.73
F	0	11	43.5162	113.5	161.5	57.5	41	134	129	38	109.66
F	0	11	16.6133	42	159	54	36.5	60	79.5	39	7.74
F	0	18	18.1449	50	166	53	30.5	76	90	39	3.57
F	1	9	18.3143	44	155	52.5	29.5	62	85	39	5.16
F	0	14	18.3594	47	160	53	30	65	84	39	0.19
F	0	3	18.4747	47	159.5	54	31.5	68	87	39	9.19
F	0	3	18.4747	47	159.5	54	31.5	68	87	39	9.19
F	1	5	18.7328	51	165	53	31	75.5	94	39	4.78
F	1	14	19.433	51	162	52	29	62.2	85	39	0.29
F	1	13	19.4674	53	165	55	31	71	89	39	3.75
F	0	10	20.1726	43	146	53	30	74	86	39	0.16
F	0	12	20.6759	52.6	159.5	54	33	77	89	39	0
F	1	8	20.7008	55	163	52	29.7	65	96	39	0.17
F	0	0	20.7612	60	170	56	31.5	73	93.6	39	6.39
F	0	8	20.9572	55	162	54	31	69	92	39	0
F	0	0	20.9572	55	162	54.5	32.5	72.5	92	39	0.28
F	0	7	23.1473	60	161	57	42	76.5	94.3	39	0.18
F	0	14	23.2335	58	158	53	34	78	95	39	15.96
F	1	5	23.7332	60	159	55	33	74	93	39	0.61
F	1	20	23.8054	55	152	53	33	79	93	39	4.06
F	1	10	23.8236	56.5	154	54	30	78.5	98	39	0.58
F	1	1	24.2188	62	160	56	32	81	102	39	0
F	1	4	24.4898	48	140	56	36	96	94	39	70.2
F	0	0	24.977	68	165	54	34.2	87.5	97	39	0.4
F	1	11	26.5625	68	160	55	34.5	81.5	106	39	5.11
F	0	0	27.1816	67	157	47	35	86	94.2	39	38.92
F	1	12	27.6817	80	170	55	37.5	93	115	39	1.74
F	0	0	27.8852	75	164	56	37	88.5	100	39	2.95
F	0	6	30.478	85	167	57	40	99.5	106	39	14.16
F	0	5	33.3333	75	150	54	37.5	99	114	39	11.54
F	0	11	40.0367	109	165	55.5	37	89	127.5	39	22.23
F	0	1	18.1955	46	159	53.5	33.2	67.5	82.5	40	0.51
F	0	2	18.9745	45	154	54	28.8	69.5	84.5	40	0.43
F	0	0	19.2234	45	153	52	37	65	86	40	5.9
F	0	13	19.2277	48	158	50.5	38.5	72	89	40	13.99
F	0	17	19.2277	48	158	54	30.5	71	89.5	40	0
F	1	16	19.3962	46	154	53	29	78.5	84	40	0.32
F	0	10	19.5965	54	166	53.5	29	67	93.5	40	2.22
F	1	5	19.6752	51	161	56	29	78	91	40	0.74
F	1	16	19.8352	58	171	55	33	75	94.5	40	0.82
F	0	4	20.1746	46	151	55	30	68	91	40	0
F	0	6	20.83	52	158	54	32	72	89.5	40	0.32
F	1	16	21.0772	56	163	56	33.5	78.5	88	40	25.35
F	0	5	21.7502	47	147	52.5	29	66	89.5	40	0.16
F	0	9	22.151	56	159	54	32.5	82	93.5	40	0.58
F	0	16	23.5078	64	165	54.2	35	85	94.5	40	0.36
F	0	11	24.1415	58	155	55.5	34	79	93	40	0.18
F	0	17	24.8358	62	158	55	34	84.5	96	40	7.43
F	0	11	24.977	68	165	55.5	32	84	109	40	1.73
F	0	17	25.6369	64	158	55.8	34	78	97	40	1.07
F	0	10	25.7117	70	165	56.5	36.4	84.5	101.5	40	3.6
F	0	11	26.0262	70	164	56	32	88	102	40	4.18
F	1	8	27.8852	75	164	56	37	97.5	109	40	46.36
F	1	6	30.0215	74	157	56.5	37	92.5	103.8	40	16.46
F	0	9	30.8185	75	156	52	36	95	106	40	63.57
F	1	12	31.6263	83	162	55	36.3	96.5	104.5	40	57.77
F	1	14	34.1749	80	153	56.2	35.4	94.5	110	40	44.78
F	0	7	35.756	95	163	59	41	112.5	114.5	40	42.19
F	1	11	36.5087	97	163	58	45	109	107	40	49.5
F	0	6	43.2825	100	152	54	38	108	127	40	55.38
F	0	0	19.2894	50	161	57	33	79	89	41	8.57
F	0	8	19.8141	52	162	54.5	31	69	89.5	41	2.15
F	0	0	19.9792	48	155	55	30.5	70	86.5	41	0.5
F	1	16	21.2306	53	158	54.5	34	66.5	84.5	41	2.78
F	0	8	21.7193	57	162	53	31.5	83	88	41	5.27
F	0	9	22.7694	54	154	54	30.2	71	93.8	41	1.52
F	0	9	22.7694	54	154	54	30.2	71	93.8	41	1.52
F	0	14	22.8329	57	158	54.5	33	82	95	41	0
F	0	21	23.03	65	168	56	34	80	100	41	2.83
F	0	6	23.8281	61	160	56	33	76.8	96.5	41	7.12
F	0	12	23.9188	62	161	53.7	34	80	93.5	41	0
F	0	0	24.3865	64	162	55.5	33.5	87	93.5	41	6.81
F	0	0	24.4898	48	140	55.2	30.5	95.5	95	41	20.22
F	0	11	25	64	160	55.2	33	81	100.5	41	0.17
F	1	9	25.3906	65	160	56	32.5	100.5	103	41	30.34
F	1	10	25.4542	65	159.8	54	32	86	96.5	41	13.37
F	1	16	25.9319	61.9	154.5	57	31.5	78	92	41	7.7
F	0	15	28.578	75	162	55	36	99	104	41	51.68
F	0	15	28.578	75	162	55	36	99	104	41	51.68
F	0	0	28.6827	70.7	157	55.5	34.5	88	101	41	68.67
F	1	9	30.7574	72	153	55	36	85	113	41	3.03
F	0	0	33.7778	76	150	57	35.5	93	113	41	47.41
F	0	7	36.7155	90.5	157	59	39.5	96.5	116.5	41	25.64
F	1	24	18.3105	46	158.5	53.5	31	71	91	42	0.18
F	1	1	19.313	47	156	53	31	65.5	85.5	42	0
F	0	0	20.3223	56	166	58	31	71	89	42	0.38
F	0	12	20.83	52	158	54	31	70	95.5	42	7.96
F	0	22	20.9572	55	162	54	33	68	94	42	1.51
F	0	0	21.4536	57	163	56	32	75	95	42	1.74
F	0	4	21.6311	54	158	51.7	30.5	74	93.2	42	0.46
F	0	13	22.4941	60.5	164	55.5	31	88	100	42	9.5
F	1	4	23.0681	54	153	53	34	78	90	42	3.31
F	0	17	23.2754	55.2	154	55	34	80	95	42	1.28
F	0	9	23.3091	56	155	55	30	76.5	95	42	10
F	1	12	23.4375	60	160	57	32.5	81	99	42	3.82
F	0	10	24.0346	60	158	55	33.3	96.5	110	42	15.8
F	1	12	24.0651	55.6	152	53.5	32	78	97	42	0.15
F	1	0	24.3948	52	146	52	32.5	77.5	92	42	4.44
F	0	4	25.3906	65	160	54.5	31.8	82	96	42	8.12
F	0	10	26.0375	65	158	56.5	33.5	87	102	42	7.02
F	1	4	26.3574	61.7	153	55.5	33	74	96	42	4.53
F	0	0	26.4024	61	152	57	34	91	97.5	42	4.06
F	0	9	27.2173	75	166	56	34.5	89	114	42	2.75
F	0	12	28.3987	70	157	57.5	35.2	90	103	42	15.92
F	0	0	29.903	70	153	54	36.5	93	107	42	18.6
F	0	9	30.0433	75	158	56.8	30	98	103	42	26.74
F	0	8	30.8329	76	157	54	37	91.8	109	42	26.39
F	0	10	34.1749	80	153	56	36	91	109	42	21.14
F	0	6	19.563	47	155	53.5	30	75	84	43	11.22
F	0	12	19.5965	54	166	55	37	75	89	43	0
F	0	7	19.6072	56	169	57	31	75	96	43	0.68
F	0	0	20.6297	51.5	158	56	36	71	91	43	2.76
F	1	0	21.3675	52	156	55	35	79	91	43	3.4
F	0	10	21.7555	55	159	52	34	70	94	43	0
F	1	9	21.9532	55.5	159	56	35	75	92	43	5.82
F	0	6	22.0317	55	158	56.5	32.5	88.5	93	43	1.47
F	1	9	22.3081	60	164	55	34	80.5	98.5	43	13.88
F	1	21	22.5466	57	159	55	30	75	98	43	0.33
F	1	5	22.6562	58	160	55	32.5	69	94	43	3.68
F	0	13	22.7694	54	154	54.5	32.3	74	94	43	0
F	1	23	22.9398	53	152	56	31	76	95.5	43	0
F	0	23	23.2335	58	158	54.5	31.2	76.5	89.5	43	4.57
F	0	7	23.4952	55	153	52	30	74.8	97	43	2.96
F	0	19	23.7118	63	163	54	31	80	97.5	43	1.33
F	0	8	23.7387	67	168	57	33.5	72.5	93	43	7.18
F	0	12	23.8751	65	165	55	42.5	80	94	43	2.69
F	1	5	24.0344	57	154	55	33	78	93	43	0.71
F	0	15	24.653	54	148	51	32	81	92	43	6.1
F	0	9	26.8596	79	171.5	56	35	89	110.5	43	1.02
F	1	8	27.9155	76	165	53	32.5	84	110	43	5.03
F	0	11	29.278	65	149	54	32	94	102	43	2.04
F	0	11	32.3884	85	162	55.5	38.2	101.5	109	43	46.42
F	0	13	17.2635	47	165	53	31	64	86	44	5.04
F	0	13	17.2635	47	165	53	31	64	86	44	5.04
F	1	6	18.5108	40	147	54	29	58	84.5	44	0.46
F	0	7	18.9069	54	169	54.5	31	64.3	91.3	44	2.18
F	1	9	18.9292	56	172	55	29.5	75	97	44	4.52
F	0	0	19.6283	49	158	52.5	30	67	92	44	0.77
F	0	6	20.0288	50	158	56	32.5	68	90	44	3.19
F	0	8	20.4294	51	158	58	33	72	88.5	44	0.47
F	0	10	20.4294	51	158	52.5	30.5	64	90	44	6.57
F	0	12	21.2306	53	158	58	32	73	91	44	1.13
F	1	20	21.3333	48	150	56	29.5	76	91	44	0
F	0	0	21.6311	54	158	54.5	29.5	73	92	44	12.1
F	1	13	22.2137	52	153	53	32	75	89.5	44	4.73
F	0	3	22.2609	59	162.8	57	32.5	75	100	44	0
F	0	9	23.5883	65	166	53	35	92.5	97	44	14.9
F	1	14	24.4646	65	163	56	33	78	94	44	8.28
F	0	0	24.6548	60	156	55	34	75	91.5	44	2.09
F	1	9	30.4688	78	160	56	37	86.5	104.5	44	28.45
F	0	14	31.1846	73	153	56	36	96.5	103	44	38.29
F	0	0	31.6118	74	153	54	34	89.5	112.5	44	7.89
F	0	7	33.9125	89	162	54.2	39.5	101	108	44	56.93
F	0	8	37.324	92	157	53.2	35	107.5	128	44	23.78
F	0	6	38.3664	107	167	55	38	114	121	44	14.59
F	0	19	42.0937	114.6	165	53.2	39	108.5	119.5	44	64.83
F	0	8	16.4366	40	156	53	28	61.5	83	45	0.46
F	0	7	17.6	39.6	150	51	29	72.5	82	45	0.95
F	1	13	18.4425	49	163	54.5	32	68	88	45	11.55
F	0	9	18.9802	45.6	155	56	33	69	83.5	45	0.68
F	0	7	19.1467	46	155	52.5	28.5	67	85	45	0.4
F	1	13	19.5717	52	163	53.5	29.5	72	81	45	3.24
F	0	7	20.3125	52	160	54.2	30.5	66.5	87.5	45	0
F	0	4	20.4467	53	161	54.5	31	68.5	92.5	45	0
F	0	5	20.5078	52.5	160	54.5	29	65	90	45	0.79
F	0	0	21.0772	56	163	54.5	31.5	68.5	89	45	2.24
F	0	8	21.2279	51	155	53.5	32.5	70	94.5	45	2.57
F	0	7	21.2306	53	158	57	32.3	84	93	45	0.16
F	0	12	21.5556	48.5	150	52	29.5	70	83	45	0
F	1	5	21.6413	50	152	54	30	65	87	45	10.97
F	0	9	21.8032	59	164.5	55	37	81	96	45	6.42
F	0	9	22.4323	56	158	56	35	82	93.5	45	5.65
F	1	13	22.8624	60	162	55	36	82	103	45	18.75
F	1	13	24.4561	58	154	53.5	31.5	72.5	96	45	0
F	0	6	26.9531	69	160	56	33.5	84.7	98.5	45	6.15
F	0	0	28.9062	74	160	59	35	90	104.5	45	24.3
F	0	5	29.0006	78	164	59	36	95	110	45	78.16
F	0	17	29.3333	66	150	55	36	92.5	97.8	45	66.04
F	0	9	30.8594	79	160	54.5	34.5	97	110	45	15.93
F	1	19	34.049	85	158	56	36	102	119	45	38.23
F	1	9	35.0589	81	152	54	36	106	112	45	41.51
F	1	18	36.3108	85	153	56	38	100	116.5	45	28.19
F	0	18	37.5391	96.1	160	56.1	37.2	108	124.5	45	50.84
F	0	0	48.8509	123.5	159	56.5	45.5	127	137.5	45	127.53
F	5	2	17.1468	45	162	51.5	28	69.5	87.5	46	3.94
F	0	14	19.052	50	162	53	34.5	90	117	46	4.36
F	0	1	19.2277	48	158	54	30	69	82	46	14.95
F	0	8	20.0184	54.5	165	55	31	75	93	46	19.17
F	0	14	20.0288	50	158	53.2	31	67	87	46	13.15
F	1	6	20.83	52	158	53	30.5	78	95	46	0.31
F	1	4	21.7738	60	166	57	33	74.5	96.5	46	3.59
F	0	0	21.7784	53	156	55	30.5	71	90.5	46	17.01
F	0	11	22.0317	55	158	56	33	70	94	46	0
F	0	9	22.6667	51	150	53.5	31.3	80	95	46	1.89
F	0	12	23.0518	62	164	55.2	39	80.5	96.5	46	3.19
F	1	3	23.2335	58	158	56	35	89.5	92	46	20.05
F	0	12	23.8751	65	165	54.2	32.2	79.5	93	46	5.89
F	1	6	23.8832	60	158.5	56.5	31.5	81	100	46	18.36
F	0	14	24.2382	56	152	55	31	84	106	46	3.51
F	0	6	24.539	66	164	52	30	84	96	46	14.49
F	0	16	25.4767	62	156	53.5	33	82	99	46	13.41
F	0	14	26.7094	65	156	56	35	89	97.5	46	4.76
F	0	4	26.7229	71	163	57	38.5	88.5	95	46	15.53
F	1	6	28.2284	75	163	56	36	86.5	106	46	37.6
F	0	2	29.903	70	153	56	37	99	105	46	34.73
F	1	3	31.245	78	158	54	37.2	93	111	46	22.12
F	0	0	31.5537	88	167	59	41	95	108	46	28.13
F	1	9	31.5537	88	167	62	40.5	98	108.5	46	21.99
F	1	8	33.834	91	164	54.5	40	102.5	112.5	46	81.79
F	0	15	35.0862	80	151	56	39	117	110	46	69.36
F	0	14	37.1652	87	153	55	37	97	116	46	68.7
F	0	5	37.5521	101	164	54.5	37.5	116	130	46	29.91
F	0	5	19.563	47	155	57	30	92	90	47	6.28
F	1	1	20.0288	50	158	57	31	78	90.5	47	0
F	0	17	20.83	52	158	53.5	32.5	73	92.5	47	5.17
F	0	0	21.2279	51	155	55	34.8	77	91	47	0.4
F	1	12	21.5139	60	167	54	33	77	99	47	21.14
F	1	13	21.6311	54	158	55	31	74	95	47	23.49
F	0	0	21.8539	57	161.5	52.5	31	73.5	93.5	47	6.63
F	0	8	22.0317	55	158	56.3	31.5	75	96.5	47	1.38
F	1	4	22.2373	58	161.5	53	30	76	98	47	8.24
F	0	0	22.4426	61.1	165	52	30.5	78	98	47	7.38
F	0	9	22.4766	54	155	55.5	33	68	95	47	0
F	0	6	22.8545	53.5	153	51	33.2	71.5	90	47	17.51
F	0	0	22.8928	55	155	56	31	79	95	47	0
F	1	16	22.9719	51	149	54.5	29.5	73.5	91.5	47	0.16
F	0	14	23.1111	52	150	50.5	30.5	75.5	86	47	19.94
F	0	14	23.8054	55	152	53	31	75.5	92.5	47	0
F	0	4	24.1217	55	151	51	30	90	96	47	0.17
F	1	9	24.1217	55	151	56	32.5	76	97.5	47	7.52
F	1	16	24.3418	60	157	57	35.5	86	101	47	39.67
F	1	19	24.8777	59	154	53	34	82	99	47	1.07
F	0	8	26.1427	62	154	54	31	87	97	47	26.08
F	1	4	27.2812	64.7	154	56	33	85	99	47	0.18
F	0	11	28.6215	67	153	56	37.3	86	99.5	47	44.46
F	0	0	35.8836	84	153	56	36.7	101	112.5	47	26.71
F	0	14	38.215	95.4	158	55.5	38	114	117.5	47	26.16
F	1	9	38.2813	98	160	56	38	103	124.5	47	18.82
F	0	8	39.9308	94.7	154	54.5	35.5	105	121	47	15.08
F	1	13	19.9219	51	160	53.8	30	64	88	48	0.45
F	0	0	20.3125	52	160	53.5	31	72.5	92.3	48	0.72
F	1	13	20.3428	47	152	52	30	68	83	48	0
F	0	6	21.2183	55	161	55	34	77.5	88.5	48	4.99
F	0	2	21.5139	60	167	53	31.2	70	94.2	48	5.07
F	0	12	22.0317	55	158	59	32	81	92	48	0.75
F	1	12	22.4323	56	158	52.3	34.5	85	106	48	21.4
F	1	16	22.8624	60	162	54.5	35	76.5	94	48	11.67
F	1	11	23.533	61	161	54.5	37	82	97	48	5.45
F	0	0	23.5883	65	166	53.5	39	77	99	48	1.13
F	1	6	24.2439	59	156	55	33	74.5	94	48	0.16
F	0	0	24.677	68	166	54.5	34.8	84	103	48	2.8
F	0	5	26.3465	70	163	55	35.5	87	102	48	8.75
F	0	14	27.1111	61	150	55.5	35	82	99	48	15.1
F	0	8	29.6875	76	160	56	35	89	94	48	36.46
F	1	9	30.116	81	164	57	38	90	110	48	23.04
F	0	12	33.0876	82.6	158	55	35.5	92.5	109	48	6.44
F	0	2	33.3205	78	153	57.5	38	98	110	48	27.99
F	0	0	35.5639	98	166	57.2	40	113	116	48	83.66
F	0	13	35.8836	84	153	55	36.5	96.8	114	48	61.66
F	0	9	39.0875	91.5	153	55.2	40	102	112.5	48	82.78
F	1	8	16.4644	51	176	56	32	91	97.5	49	1.46
F	0	0	18.7305	45	155	56	30.5	71	87.5	49	13.14
F	0	3	19.1467	46	155	53	31.5	67	86	49	0
F	0	8	19.3821	49	159	56	31.5	66	91	49	0
F	0	7	19.6598	53.2	164.5	53	30	66	91	49	16.53
F	0	12	19.8791	49	157	52.5	32	74	88	49	3.02
F	0	0	21.3382	56	162	56	33.5	75	92	49	0.64
F	1	2	21.7738	60	166	53	33	80	92	49	0
F	0	18	22.3543	47	145	52	31	80	89	49	13.39
F	0	9	22.5215	50	149	53	30	71.5	90	49	0.18
F	0	9	22.5215	50	149	53	30	71.5	90	49	0.18
F	0	0	22.6326	56.5	158	58	32	86	96	49	1.63
F	0	0	23.0263	53.2	152	53.5	32.5	73.2	91	49	0.36
F	1	2	23.1405	63	165	56.5	32.5	72	98.5	49	0.73
F	0	0	23.1473	60	161	54	32	78	93.5	49	17.38
F	1	0	23.4375	60	160	53	34	78	91	49	16.16
F	0	11	23.4375	60	160	54.5	32	80	96	49	0.7
F	0	0	23.7332	60	159	56	34	83.5	100	49	9.45
F	0	0	23.7954	64	164	56.5	37	84	96	49	12.03
F	1	6	23.8054	55	152	56	32	83	91.5	49	4.47
F	0	0	25.8065	62	155	54.5	35.5	84	98	49	2.63
F	0	0	26.2222	59	150	57	35	83.5	95	49	13.33
F	0	0	27.2392	68	158	55	36.5	84	96.5	49	26.97
F	0	12	27.5312	67	156	56.5	34.8	104.5	90	49	18.26
F	0	16	27.993	69	157	54	33	90	104	49	10.53
F	1	4	28.8415	72	158	55	36.5	85	103.5	49	14.1
F	1	4	38.5675	105	165	56	37	129	136	49	64.38
F	0	6	18.4425	49	163	53	31	63	80	50	1.81
F	0	2	18.8189	50	163	54	30	72	90	50	0
F	0	2	18.8189	50	163	54	30	72	90	50	0
F	0	9	19.5859	53	164.5	56	31	66.5	92.5	50	10.44
F	0	0	20	45	150	51.2	30	73.8	84	50	16.05
F	1	8	20.0773	54	164	56.5	30.5	71	92	50	1.48
F	0	6	20.1746	46	151	51.5	29.5	69	83.5	50	0.35
F	0	3	20.7031	53	160	52.6	29.5	72	94.5	50	8.96
F	1	0	20.8889	47	150	54	30	70	86	50	0.6
F	0	8	21.2585	60	168	53.5	33.2	72	93	50	4.25
F	0	17	21.6413	50	152	54	31.1	63.5	78	50	0.63
F	0	13	21.7555	55	159	54	32.5	72.5	89.5	50	1.05
F	0	13	21.7555	55	159	54	32.5	72.5	89.5	50	1.05
F	0	10	21.7555	55	159	53.5	30.5	74.2	95.5	50	22.92
F	0	2	21.7784	53	156	56	32	75	94	50	6.14
F	0	6	21.7865	51	153	52.5	31	75	91.5	50	0.38
F	0	1	21.83	58	163	51	31.5	77	92	50	11.71
F	0	10	22.4323	56	158	57	31	80	86	50	1
F	0	11	22.68	61	164	54.5	32	72.5	95	50	0.18
F	0	9	23.2377	62.5	164	53	30.5	79	96.5	50	2.89
F	1	13	23.6128	56	154	56	33	82.5	95	50	20.61
F	0	0	23.7954	64	164	56.5	33	86	99	50	36.71
F	0	7	24.677	68	166	58	34	81.5	105	50	5.49
F	0	17	24.7676	65	162	53	30.5	81.5	100	50	4.98
F	0	8	25.5102	72	168	54	31.5	80	96	50	1.28
F	0	10	25.7812	66	160	59	36	84	101.5	50	0.85
F	0	6	26.1719	67	160	54	34.2	81	100.5	50	0.6
F	0	7	27.2509	76	167	58	33	90	106.5	50	21.6
F	0	6	27.6888	70	159	54	33.8	79.8	95	50	11.93
F	0	8	27.8852	75	164	56.5	37	91	105	50	23.89
F	1	2	28.1337	65	152	56	33	83.5	96.5	50	20.6
F	1	13	31.6406	81	160	56	38	96	113	50	25.96
F	0	5	18.8889	42.5	150	54	29	64	81	51	6.83
F	1	14	19.0443	44	152	53.5	40.5	69	85	51	0.16
F	0	14	19.9219	51	160	55	32	76	95.5	51	6.24
F	0	3	20.2713	53.2	162	55	32.5	73	93.2	51	21.37
F	0	11	20.4294	51	158	52	34.2	87	98	51	26.97
F	1	1	20.5693	56	165	56	30.5	67.5	83.5	51	2.18
F	1	4	20.872	49.5	154	53	29.3	69	92.5	51	7.29
F	0	0	21.3593	50	153	53	30.5	71.5	86.5	51	0.3
F	1	0	21.7784	53	156	52	31	73.5	96	51	0.67
F	0	14	21.9363	59	164	52.5	32	73	95	51	4.76
F	0	5	22.4323	56	158	51.5	32	76	82	51	6.98
F	0	8	23.567	63	163.5	53	33	83	97	51	0.58
F	0	2	23.8751	65	165	54.2	32.5	84	97.7	51	3.53
F	0	8	24.0588	65.5	165	54	32.5	80	94.5	51	11.29
F	0	2	24.3496	57	153	54.5	32	78	96.5	51	1.06
F	1	6	24.4546	56.5	152	54	31	78	93	51	9.98
F	0	10	25.2994	60	154	52.5	32.5	80.5	100	51	3.92
F	1	9	25.5937	68	163	54.5	35.5	90.5	97.5	51	30.38
F	1	14	26.1493	81	176	58	36	108	111	51	39.67
F	1	20	28.3987	70	157	56	37	88	107	51	23.36
F	0	0	28.5483	74	161	55.5	36	85	105.5	51	9.9
F	0	7	28.764	70	156	54	37.5	99.5	117.5	51	88.57
F	1	10	29.2101	72	157	55.5	34.5	88.5	106	51	4.5
F	1	15	30.0433	75	158	56.5	33.2	89	109	51	2.71
F	0	2	30.1103	80	163	58	37	94	109	51	26.18
F	1	19	30.478	85	167	57	36.5	106	106	51	16.09
F	0	16	30.4832	80	162	52.5	34	90	108	51	8.78
F	0	16	30.4867	83	165	56	37	104	103	51	68.43
F	0	16	30.4867	83	165	56	37	104	103	51	68.43
F	1	10	30.8185	75	156	57.5	36.5	103	113.5	51	41.94
F	1	5	31.3465	65	144	53	35.8	90	112	51	5.68
F	1	16	32.8731	80	156	56	38	104	104	51	42.11
F	0	14	32.8892	78	154	56	37.3	95.5	109	51	56.93
F	1	12	16.231	37.5	152	56	42	89	104	52	14.66
F	0	7	18.902	46	156	54	29	66	88	52	0.35
F	0	0	19.5312	50	160	53	30	67.5	91	52	1.76
F	0	0	20.0288	50	158	57	30	70	91.5	52	0.37
F	1	2	21.0828	50	154	54	30	71	93.5	52	0.34
F	0	13	21.3226	57	163.5	57	32	76	93	52	0
F	0	9	21.3333	48	150	54	32	75	90	52	6.17
F	1	18	21.3382	56	162	55.5	32	73	95	52	15.55
F	0	0	21.6041	56	161	54	30.5	77	95.5	52	0
F	0	14	21.6413	50	152	52.5	29	60	81.5	52	1.21
F	0	2	21.9899	57	161	56	33	79	90	52	9.77
F	1	8	22.2656	57	160	51	30.5	75	95	52	6.42
F	0	14	23.4952	55	153	55	34.5	80	94.5	52	28.77
F	0	15	23.5556	53	150	56.5	34	84	98.5	52	38.77
F	0	0	24	54	150	55.5	31	72.5	94	52	14.89
F	0	0	24.6094	63	160	52.2	31	76	96	52	2.93
F	0	11	24.7475	61	157	56.8	34	83	97	52	13.37
F	0	6	25.2363	63	158	54.2	34	76.5	97	52	5.73
F	1	18	25.3906	65	160	55	35.5	84.5	99.5	52	6.02
F	0	0	25.4459	53.5	145	53	34	79	93.2	52	14.75
F	0	0	26.6389	64	155	55	34	87	100	52	19.88
F	0	21	26.8923	75	167	56.5	38	94	104	52	33.33
F	0	6	27.268	63	152	53.5	33	78.5	96	52	4.3
F	1	20	27.6095	77	167	55.5	36.2	88	101.5	52	34.96
F	0	0	27.7344	71	160	54.2	36.5	97.5	97.8	52	15.74
F	0	10	28.5156	73	160	54.5	34	96.5	104	52	34.67
F	0	14	29.6875	76	160	56.5	37	88	101.5	52	26.41
F	0	9	30.1103	80	163	57	34	90	112	52	23.53
F	1	11	30.7306	71	152	56	36	93	111	52	14.35
F	0	9	30.8463	85	166	55	35.1	97	107.5	52	11.36
F	1	17	30.863	80	161	55	36	87	112.3	52	30.39
F	1	14	34.8944	95	165	59.5	38	108	115	52	23.82
F	0	10	38.193	99	161	53	37	107	126.5	52	40.96
F	0	14	46.077	110.7	155	57	37	147	147	52	17.8
F	1	17	18.7962	44	153	55.5	31	65	83	53	16.64
F	0	7	20.6418	44	146	56	31	66	84	53	6.38
F	1	0	21.2191	44	144	56	32	72	89	53	0.28
F	0	14	21.3593	50	153	54.5	30	71	92	53	1.5
F	0	0	21.3599	54	159	54	39	70	92	53	16.65
F	0	1	21.7193	57	162	58	37.8	85	90	53	10.25
F	1	0	22.1893	54	156	53	33.5	73	90	53	1.96
F	0	6	22.5069	52	152	54	30.5	77.5	90	53	4.94
F	1	10	22.6562	58	160	54.5	30.5	82	100.5	53	0
F	1	4	22.8329	57	158	52.5	30.5	72.5	95.5	53	0.35
F	1	9	23.0112	56	156	54.8	33.2	74	92	53	18.41
F	0	7	23.1405	63	165	56	32.5	83	101.5	53	10.06
F	0	6	23.5078	64	165	57	33	74	99	53	13.64
F	1	16	23.634	59	158	55.5	32	74	99.5	53	8.49
F	1	16	23.8236	56.5	154	53.5	36.5	79	91.5	53	17.39
F	1	17	25.6369	64	158	56	35.5	87	96.5	53	12.53
F	0	3	25.6369	64	158	55	35	82	100.5	53	8.57
F	0	3	25.6369	64	158	55	35	82	100.5	53	8.57
F	1	9	25.6745	57	149	56	34	78	95	53	3.53
F	0	15	25.9695	60	152	56.8	32	80.5	96.5	53	9.51
F	1	9	25.9695	60	152	43.2	33.2	84.5	102	53	22.48
F	0	10	26.6667	60	150	53.5	36.5	87	90	53	17.33
F	0	16	26.8386	67	158	53	33.5	83	97.5	53	15.53
F	1	18	28.0843	71	159	58.5	35	95	104	53	17.53
F	0	7	28.125	72	160	55	38.2	88.8	105.5	53	11.09
F	0	21	28.9461	66	151	54	38	91	105.5	53	14.07
F	1	20	29.7778	67	150	55	35.5	91	95	53	38.03
F	1	15	31.5963	73	152	53.5	36.5	102	101	53	20.53
F	0	10	32.7919	85	161	59	37	93	110	53	11.45
F	0	17	36.3108	85	153	55	37.5	116	124.3	53	25.91
F	0	0	16.0231	40	158	54	28.5	62.5	78.5	54	11.8
F	0	13	18.2868	51	167	54	28	64	86	54	17.84
F	1	8	19.3333	43.5	150	55	28	67	88.5	54	8.73
F	0	5	19.3962	46	154	53.5	31	66	88.5	54	13.75
F	0	13	20.0777	47	153	56	31	67	88	54	3.69
F	0	5	20.6612	49	154	53.5	29.5	68.5	90	54	0.56
F	1	10	21.2306	53	158	53.5	29.2	73	90.5	54	3.22
F	1	11	21.3039	58	165	52.5	35.5	85.5	95.5	54	0.49
F	0	3	22.0317	55	158	56	32.5	79	97	54	16.71
F	0	4	22.719	56	157	54.2	33	71	90.8	54	9.9
F	0	2	22.8624	60	162	54.2	36.5	83.5	93.5	54	20.97
F	0	10	22.8625	63	166	55	33	79	99	54	4.13
F	0	0	23.3726	54	152	56	32.5	85	96	54	25.34
F	0	8	23.5304	58	157	55	33	84	100	54	2.38
F	1	3	23.7332	60	159	58.5	36	76	98	54	11.06
F	0	12	23.833	58	156	52	33	75	94	54	2.55
F	0	10	24.0346	60	158	54	34.2	85	90	54	45.96
F	1	21	24.0882	64	163	55.5	32	84	101	54	1.52
F	0	8	24.2439	59	156	53	30.5	81	89	54	18.13
F	0	7	24.4444	55	150	54	32	80	91	54	0.33
F	1	6	24.653	54	148	52	32	82	89.5	54	2.66
F	0	18	24.677	68	166	53	31	78	95	54	0.96
F	0	7	24.8889	56	150	56	39	80	92	54	6.81
F	0	8	25.1532	62	157	53	52.5	85	98	54	37.55
F	0	12	26.1593	55	145	55.5	32	76.5	96.5	54	1.34
F	0	15	26.2985	64	156	53	34	88	101.5	54	20.59
F	0	0	26.2985	64	156	53	33.5	90	107	54	53.92
F	1	12	26.3702	65	157	56	35.5	85	102	54	36.71
F	0	0	26.8977	68	159	55.5	35.5	89.5	100	54	17.87
F	0	0	27.0051	70	161	54	36	91	105.5	54	24
F	0	17	28.512	68.5	155	54.5	33	89	109	54	2.63
F	1	7	34.8502	87	158	56	36	100	123	54	31.05
F	0	4	18.2868	51	167	58	30	73	89	55	16.82
F	1	9	18.9745	45	154	54	28	64	86	55	10.23
F	0	0	18.9866	48	159	52	31	65	85.5	55	9.35
F	1	9	19.4374	47	155.5	55	31	72.5	91.5	55	4.36
F	1	6	19.487	55	168	54.5	30.5	70	90.5	55	0
F	1	8	19.7239	48	156	54	31	67	85	55	10.79
F	0	14	19.8178	47	154	53.5	30	75	83.8	55	23.45
F	0	14	19.8178	47	154	53.5	30	75	83.8	55	23.45
F	0	11	20.1348	49	156	53.5	38.5	64	87	55	13.22
F	0	4	20.5457	50	156	56	29	69	88.5	55	10.17
F	1	14	21.0828	50	154	53	31	71	91	55	1.32
F	0	2	21.7865	51	153	54	32	75.5	91	55	3.57
F	1	13	22.1003	58	162	56	32	76	94	55	0.32
F	0	0	22.2222	50	150	55.5	45	73	86	55	7.1
F	0	15	22.5069	52	152	53.7	31	75.5	89	55	3.8
F	0	16	22.983	53.1	152	54.5	33.5	78.5	89.5	55	21.68
F	0	9	24.2439	59	156	54.5	31.2	75	96.5	55	14.88
F	0	4	24.6548	60	156	55	34	84	98	55	32.46
F	0	19	24.7676	65	162	54.8	37	81	96.5	55	24.07
F	0	10	25.7778	58	150	57	35.5	85.5	95	55	6.61
F	1	6	26.5625	68	160	56.5	34	82	100	55	2.75
F	0	0	26.6667	60	150	58	34.5	83	99	55	0.77
F	1	18	29.2969	75	160	57	37	86	106.5	55	51.21
F	1	13	29.7056	77	161	56	36	101	113	55	46.62
F	0	20	30.0801	65	147	53.6	34.5	93.8	104.5	55	31.52
F	1	14	30.4438	76	158	56	35	98	113	55	26.61
F	1	11	33.2031	85	160	54.5	37	90	113	55	16.21
F	0	4	18.026	45	158	53	29	63	83.5	56	0
F	0	9	18.662	46	157	53.2	30.1	69.5	87	56	0.23
F	0	3	19.0677	47	157	53.5	27	68.5	89	56	4.03
F	0	11	19.4771	45	152	53	29	69	88	56	5.14
F	1	5	20.7031	53	160	53	32	81	93	56	6.78
F	0	2	20.8117	50	155	55	32	72	87	56	0
F	1	14	20.8984	53.5	160	54	31	78	95	56	16.44
F	1	0	20.9566	51	156	55.5	29.5	74	89	56	0.95
F	1	15	21.6311	54	158	52	32	73.3	89.5	56	10.28
F	0	7	22.0741	51	152	53	31.5	76	95	56	6.72
F	0	4	22.5832	64.5	169	55	32	80.5	96	56	0.55
F	0	11	22.6003	55	156	54	33	74.5	94.5	56	2.18
F	0	3	22.8329	57	158	54	35	75.5	97	56	15.61
F	1	10	23.2446	53	151	49.5	31	72.5	90.3	56	8.98
F	1	10	23.2727	57	156.5	54.5	31.5	83	90	56	29.37
F	1	2	23.3355	62	163	52.8	30.5	76.5	97.5	56	0.81
F	0	14	23.7118	63	163	54.5	31	77	96	56	0.35
F	0	0	23.7253	57	155	62.5	32	72	96	56	24.77
F	1	5	24.974	60	155	54.2	31	89	97	56	1.73
F	0	12	25.3203	58.5	152	54	34	87	92.5	56	5.08
F	0	7	26.6667	60	150	52.5	31.5	80	98.5	56	5.94
F	0	0	26.7539	81	174	58	41	100	107	56	22.57
F	0	9	27.6888	70	159	55.2	35.3	83.5	100.5	56	12.28
F	0	1	28.3039	68	155	54.5	34	87.5	103	56	44.85
F	0	16	28.7619	63	148	53	31	87	103.5	56	26.71
F	0	3	31.9922	85	163	55	39	111	123.5	56	22.88
F	0	12	37.2819	101.5	165	56.2	33.5	120	126	56	77.86
F	0	10	19.6283	49	158	54	32	71	90.5	56.5	0.97
F	0	0	18.9745	45	154	53	29.5	61.5	80.5	57	0
F	0	0	19.1467	46	155	53.5	31	70	85	57	10.23
F	0	1	19.1467	46	155	55	30	77	85	57	1.18
F	1	0	19.6283	49	158	51	29.5	68	93	57	2.28
F	0	0	20.9275	44	145	54.5	31	71	88.5	57	1.94
F	1	4	20.9566	51	156	55	34	76	86	57	9.4
F	0	0	20.9572	55	162	54.5	34	80	97	57	16.06
F	1	7	21.4844	55	160	53.5	33	73	91	57	11.56
F	0	0	21.7865	51	153	54	32	69	89	57	10.53
F	1	2	22.004	61	166.5	53.5	33.5	88	101	57	1.63
F	0	8	22.0604	53	155	53.8	31	78.5	92	57	0.68
F	0	4	22.5069	52	152	56	31	77	93	57	1.71
F	1	5	22.5466	57	159	55	33	76.5	97	57	4.48
F	1	14	22.6562	58	160	58	31	78	101.5	57	1.37
F	0	10	22.7985	58	159.5	54.5	34	84.5	92.5	57	8.7
F	1	7	23.1473	60	161	54.5	32	80	96	57	4.09
F	1	4	23.3355	62	163	52	32	74	93	57	5.48
F	0	3	23.5883	65	166	59.5	35	96.5	98	57	39.5
F	0	10	25.2994	60	154	56	31	79	97.5	57	1.85
F	0	9	25.3906	65	160	53.5	31.5	80	92	57	2.16
F	0	0	25.5588	63	157	56	33.5	86	99	57	10.65
F	0	0	25.6312	60	153	55	32.5	90	94	57	2.96
F	1	7	26.2985	64	156	51.5	36	92.5	102	57	27.15
F	0	0	27.6562	70.8	160	53.5	34	86	100	57	17.69
F	1	15	27.6819	74	163.5	55.5	34	86	107	57	20
F	1	6	30.4772	79	161	54.2	34.5	95.5	111.5	57	29.27
F	0	14	30.8185	75	156	56.5	37	95	100	57	25.43
F	0	19	36.7309	100	165	57.5	38.5	121.5	120.5	57	88.42
F	1	9	19.1111	43	150	53.5	30	74	86	58	4.01
F	1	5	20.0777	47	153	52.5	28.9	68	89	58	13.74
F	0	9	20.4294	51	158	50	31.5	73.5	86	58	5.45
F	0	7	20.7369	43	144	51	29.5	72.5	85.3	58	17
F	0	7	20.7369	43	144	51	29.5	72.5	85.3	58	17
F	0	0	21.0517	48	151	54.5	29.5	71	86	58	0.15
F	0	14	21.3487	49	151.5	53.5	30.5	65	89	58	15.6
F	1	3	21.4343	56.6	162.5	54	31	74	97	58	0.19
F	0	0	21.4844	55	160	53	32	74	92	58	3.55
F	0	9	21.6448	51	153.5	54	32.5	79	92.5	58	0.33
F	0	23	21.7993	63	170	56.4	34	86	95	58	13.85
F	1	3	22.6562	58	160	56	33	74.3	87.5	58	18.92
F	1	10	22.6667	51	150	52.8	30.2	75.5	93.5	58	14.57
F	0	7	23.2434	61	162	54.2	32	83	96	58	21.51
F	0	0	23.3091	56	155	52.5	32.5	85	95.5	58	6.46
F	0	15	23.7088	55.5	153	56	33	76	99	58	0.9
F	1	12	23.771	62	161.5	55.5	32	81	96	58	5.61
F	0	5	23.8054	55	152	52	34	83	92	58	49.2
F	1	8	24.0346	60	158	56	34	86.5	94.5	58	19.54
F	1	7	24.5578	59	155	54.5	33	84	95	58	6.31
F	1	11	24.8358	62	158	54	35	81	98.5	58	29.63
F	1	5	25.3906	65	160	57	32	87.5	99.5	58	5
F	0	0	25.8065	62	155	54.8	36	86	96.8	58	16.82
F	0	5	26.0584	61	153	54	32.5	80	101.5	58	0.18
F	0	10	26.2713	56	146	54.5	38	84.5	88	58	21.44
F	0	9	26.2917	69	162	53.6	36	87.5	98	58	30
F	0	13	27.2932	69	159	54	31.6	86.5	105	58	26.63
F	0	10	27.5155	70	159.5	55	34.2	86.5	106.5	58	11.8
F	0	14	27.6398	69	158	53.5	35.2	91.5	100	58	15.22
F	0	12	30.8185	75	156	51	33.5	89	113	58	13.82
F	0	15	37.7229	99	162	56.9	43	128	122.5	58	86
F	0	14	17.0966	39.5	152	52.5	28	56	81.5	59	9.48
F	0	0	18.1312	43	154	56	33	65	84	59	0
F	1	5	18.8189	50	163	54	32	76	93	59	26.8
F	0	4	20.9142	49.6	154	53	30.5	72	91	59	16.97
F	0	10	21.0828	50	154	53	29	77	93	59	0.39
F	0	11	21.6311	54	158	52.5	32	83	93	59	21.9
F	0	0	21.7784	53	156	53.5	29	76	89	59	23.08
F	0	15	22.4766	54	155	54.5	34	84.5	88	59	21.26
F	0	14	22.9591	61	163	58	31.5	74	99	59	1.45
F	0	16	23.4298	56	154.6	57	32	83	103	59	74.31
F	0	3	23.4375	60	160	56	32	82	93.5	59	1.41
F	0	7	23.7542	59.3	158	53.5	30	79	97.5	59	5.81
F	1	17	23.7812	50	145	55	32	77.5	89	59	22.23
F	0	10	24.1415	58	155	53	30.6	73	94.5	59	4.03
F	0	6	24.2382	56	152	58	33	73	93	59	1.67
F	0	10	24.9989	57	151	53.3	32.2	78	95	59	1.91
F	0	6	25.4861	65	159.7	55	35	84	106	59	24.12
F	0	0	27.3438	70	160	55.8	35.5	83	100	59	23.49
F	1	8	28.251	67	154	52.5	34.5	86	102	59	6.82
F	0	17	28.2821	71.5	159	54.2	33.2	89	98	59	21.44
F	0	17	28.2821	71.5	159	54.2	33.2	89	98	59	21.44
F	0	5	28.6215	67	153	51	32	87	99	59	9.94
F	0	8	29.6749	65	148	57	36.5	88	97.5	59	8.26
F	1	19	31.5963	73	152	52	37	98	103	59	43.52
F	1	9	32.919	88	163.5	56.3	33.5	86.3	119	59	40.93
F	0	6	34.5168	84	156	56	40.5	108	112	59	31.99
F	0	5	18.7107	48.5	161	56	29.6	68.5	87	60	16.33
F	1	13	19.715	54	165.5	54	31	71.5	93	60	11.19
F	0	1	21.3593	50	153	51.5	31.5	73	89	60	0
F	0	7	23.3091	56	155	54.5	32	82	93.5	60	6.49
F	0	7	23.3091	56	155	54.5	32	82	93.5	60	6.49
F	0	11	23.3726	54	152	53.5	34.5	90	91.8	60	37.17
F	0	13	23.634	59	158	55.5	32	78.5	89	60	3.52
F	0	15	23.8236	56.5	154	53.2	30.5	81	95.5	60	10.99
F	0	7	24.8047	63.5	160	54.5	34	86	94.5	60	9.81
F	1	8	25.6544	69	164	57	34	83	102.5	60	4.47
F	0	5	25.7778	58	150	55	30.5	85	104	60	28.68
F	0	20	26.2227	63	155	58	37.5	84.5	98	60	14.73
F	0	17	26.4855	62	153	55	40.5	90	96	60	54.62
F	0	11	26.5625	68	160	55	36	85.5	106	60	52.85
F	0	16	26.7094	65	156	53	34.5	87.5	98	60	66.85
F	0	16	26.7094	65	156	53	34.5	87.5	98	60	66.85
F	1	5	28.8889	65	150	56	35	88	104	60	17.63
F	1	14	31.2175	75	155	58	36	91	107	60	17.78
F	0	13	32.7919	85	161	58.5	38.2	100	115	60	36.26
F	0	3	19.313	47	156	53	31	70.3	87	61	1.13
F	1	10	21.0772	56	163	56	33	79	95.5	61	13.04
F	1	14	21.7865	51	153	55	38	78	95	61	3.44
F	1	13	22.0741	51	152	52.5	30.5	71	101	61	17.24
F	0	13	22.4128	53.5	154.5	56	31.3	71.5	92	61	12.82
F	1	8	22.4323	56	158	55	34	80	96.5	61	2.85
F	0	16	22.7694	54	154	53	52.5	80	92	61	52.69
F	0	16	23.0681	54	153	51	30	82	90	61	19.64
F	1	3	23.2834	51	148	53	34.5	83	97.5	61	9.32
F	1	15	23.6128	56	154	55	33	82	101	61	12.45
F	0	0	23.8343	59.5	158	52.5	33	77	85	61	7.04
F	1	19	24	54	150	55	31.5	81	89.5	61	1.21
F	0	18	24.0796	58.6	156	53	33.3	80	90	61	38.87
F	0	12	24.6548	60	156	55.5	34.5	82	103.5	61	29.51
F	0	0	24.7475	61	157	57	34	85	100	61	6.42
F	0	8	24.8889	56	150	54	35	87	97	61	17.61
F	0	8	24.8889	56	150	54	35	87	97	61	17.61
F	0	13	24.974	60	155	55	36	82	97	61	43.14
F	1	11	25.5031	57	149.5	52	33.5	79.5	97.5	61	11.59
F	0	8	28.9352	60	144	53.5	32	87	104	61	7.91
F	0	9	28.9811	77	163	54	32	95	115	61	22
F	0	15	29.5858	72	156	56	35.8	94.5	101	61	36.18
F	0	11	29.6749	65	148	54	32.5	84	97.2	61	16.97
F	1	0	31.4077	94	173	60	42	107	110	61	63.01
F	0	6	32.8947	76	152	53.5	36	92	111	61	61.11
F	0	9	19.1267	43.9	151.5	54.5	31	65	87	62	17.54
F	0	7	20.5838	48.5	153.5	55	30	71	88	62	21.4
F	0	7	20.5838	48.5	153.5	55	30	71	88	62	21.4
F	0	8	20.8325	54	161	53.2	31	77.5	90.5	62	2.62
F	0	5	21.4844	55	160	55.5	30	72.5	88	62	5.93
F	1	10	23.4224	52	149	37.5	33	79.5	92	62	4.5
F	0	14	24.2439	59	156	53	35.8	80.5	98.3	62	8.54
F	0	20	24.4561	58	154	53	31.5	81	99	62	44.3
F	0	6	24.6548	60	156	56	38	96	102	62	52.62
F	0	8	25.8478	67	161	57	35	90	99	62	8.29
F	0	22	27.1111	61	150	53	30	92	98	62	21.35
F	0	13	28.3987	70	157	58	38.9	96	105	62	95.26
F	0	0	28.6215	67	153	55	36	92	104	62	63.52
F	0	19	31.4256	75.5	155	54	42.5	95	99	62	51.58
F	0	14	35.3798	85	155	54	39	96	118	62	81.1
F	1	2	15.2038	37	156	51.8	28	60	84.5	63	2.73
F	1	9	20.7031	53	160	54	31	87	96.5	63	1.58
F	0	7	21.4062	54.8	160	57	33	86	105	63	15.79
F	0	8	21.4573	47	148	54	29	71.5	89.5	63	0.98
F	0	0	22.0711	49	149	52	29.5	77	93.5	63	15.43
F	0	3	22.2222	50	150	54	33	76.5	88	63	16.57
F	0	17	23.1594	56	155.5	51	29	76	95	63	8.37
F	0	6	24.6548	60	156	55.5	34.5	85	99	63	72.48
F	1	16	24.9199	63	159	54	31.5	84.5	92	63	15.25
F	0	6	24.974	60	155	53	31	80	100	63	19.09
F	0	17	25.2363	63	158	52.5	34	87	90.5	63	13.68
F	0	17	25.2363	63	158	52.5	34	87	90.5	63	13.68
F	0	14	25.3333	57	150	54.5	33	87	93	63	81.96
F	1	7	25.9695	60	152	54.5	33.2	83.5	95.5	63	30.58
F	0	1	26.0417	54	144	55	37	88	99	63	12.51
F	0	0	26.5625	68	160	55	32.3	82	100	63	20.06
F	0	5	28.125	72	160	55.5	34.5	89	107	63	73.28
F	0	0	51.1967	123	155	52	40	142	144	63	35.84
F	0	8	17.4818	42	155	54.8	29	64	85.5	64	13.95
F	0	13	22.0317	55	158	54	31	89	100	64	43.53
F	0	3	22.2222	50	150	54.5	31	74.5	89	64	20.31
F	0	0	22.8624	60	162	54	51	81	100	64	18.69
F	0	4	23.3726	54	152	56	32	83	91.5	64	16.22
F	0	0	23.5556	53	150	55	34	84	91	64	5.43
F	0	4	24.2439	59	156	54.3	34.5	82	97	64	63.74
F	0	13	24.2945	56.5	152.5	53.5	35	83	95	64	27.07
F	1	4	24.7325	52	145	53	34	80	92	64	8.72
F	0	5	26.3702	65	157	54	34	88	100	64	14.03
F	0	3	26.9531	69	160	55.5	35.8	86	101	64	9.23
F	0	12	27.5312	67	156	55	33.5	95.8	96.5	64	41.02
F	0	8	27.5865	65	153.5	55	40.5	80	98	64	39.75
F	0	7	28.578	75	162	54.5	36.2	96.5	107	64	67.58
F	1	1	19.9792	48	155	53.5	29.5	67	87.5	65	2.98
F	0	12	20.5688	52	159	52.5	31	74	90	65	2.41
F	0	9	20.6458	47.7	152	55.3	31	68	89.4	65	21.77
F	0	0	20.8889	47	150	53	31	73.7	89.5	65	7.67
F	0	9	21.3675	52	156	53.5	31	67	92	65	3.14
F	0	5	21.3675	52	156	52.5	31	71	95	65	8.97
F	0	5	21.3675	52	156	52.5	31	71	95	65	8.97
F	0	5	21.7784	53	156	54.8	30	75.5	91.5	65	17.41
F	0	12	24.1672	65	164	53.2	36.5	83	96	65	30.45
F	0	0	24.4248	53.5	148	51.8	32.2	78	91.5	65	5.93
F	0	7	24.7737	55	149	54	31	80	92	65	8.13
F	0	13	26.0226	57	148	53.3	34.8	90.5	96.6	65	39.3
F	1	8	26.8352	62	152	56	35.5	81	98	65	18.9
F	0	12	27.5312	67	156	55	33.5	93	95	65	37.03
F	1	17	29.2969	75	160	55	34	99	108.5	65	43.48
F	1	6	29.6427	74	158	54	34	86	105.5	65	9.23
F	1	17	30.4076	74	156	58	35	96	105.5	65	78.09
F	0	17	30.7574	72	153	53.5	33	89	106.5	65	75.34
F	1	9	40.7908	98	155	56.5	37.5	116	130	65	39.93
F	0	8	19.8141	52	162	51.8	29.5	69.5	88.5	66	3.02
F	0	0	20.8889	47	150	54.5	30.5	73	87	66	4.03
F	0	5	21.6413	50	152	55	31	68	91	66	14.69
F	0	0	24.4444	55	150	57.5	35	77	89	66	14.76
F	0	0	26.0226	57	148	54.5	33	82.5	103.5	66	37.43
F	0	7	26.4024	61	152	57	35	84.5	95	66	8.12
F	1	2	26.6389	64	155	54	36	86	97	66	3.35
F	1	8	27.7671	65	153	54	34	95	106	66	52.72
F	1	12	28	63	150	54	34.5	89	96	66	23.25
F	0	11	31.1846	73	153	55	34	87	104	66	31.42
F	0	14	32.039	75	153	55.5	35.5	105	111	66	68.49
F	1	10	32.8473	82	158	55	37	102	115	66	32.12
F	0	0	34.6021	81	153	54	35.5	102	117	66	61.7
F	0	0	20.4444	46	150	54	34	75	90.5	67	4.86
F	0	18	21.3675	52	156	50.5	31.2	72.5	89.5	67	0.65
F	0	16	21.7555	55	159	54	31	74	100	67	5.2
F	0	8	21.875	56	160	53.2	30.5	78	94.5	67	4.66
F	1	11	23.0469	59	160	55.5	33	81.5	94	67	8.53
F	0	0	23.6244	62	162	54.5	33	82.5	93	67	2.35
F	1	7	25.6312	60	153	53	30.5	81	95	67	9.16
F	1	8	25.7778	58	150	54	37.8	86.5	102	67	9.31
F	1	13	25.8761	59	151	54	34	84.5	95	67	33.12
F	0	12	26.4792	58	148	52	31	84.8	96.3	67	23.15
F	0	12	26.4792	58	148	52	31	84.8	96.3	67	23.15
F	0	20	32.039	75	153	52.5	35	82	99	67	57.7
F	1	4	32.8892	78	154	56	39	106.5	108	67	40.84
F	1	7	21.6413	50	152	54	28.8	70	94.5	68	0.49
F	1	16	21.6441	52	155	52	34	74	90	68	14.83
F	0	8	22.1893	54	156	55	33.8	80	94	68	16.67
F	0	6	22.7688	63.5	167	56.5	36.5	77.5	95.5	68	16.11
F	1	7	22.8545	53.5	153	53.5	34.5	78	95.5	68	21.41
F	0	8	22.8928	55	155	52.2	31.3	74.5	90.5	68	2.59
F	1	6	24.4444	55	150	55	34	83.5	96.5	68	3.18
F	0	4	24.9108	67	164	59	36	88	100	68	33.29
F	0	14	26.3465	70	163	56	37.5	93	98	68	38.83
F	0	0	26.8728	56.5	145	55	35	90	99	68	5.98
F	0	6	27.5556	62	150	53	35	100	109	68	47.68
F	0	0	27.7723	56	142	54	36	94	98	68	56.17
F	1	22	29.668	94	178	59.5	40.5	98	108.5	68	85.6
F	1	13	32.4661	76	153	54	36.5	94	112	68	24.37
F	0	20	20.4444	46	150	57.5	31	70	86	69	15.52
F	0	5	21.5188	46.5	147	53.5	33	76	84.8	69	3.52
F	1	17	22.3543	47	145	53	29	72	71	69	40.56
F	0	13	22.5981	70	176	55	35.5	87.5	101.5	69	17.37
F	1	4	24.9904	58.5	153	57	33	86	97	69	19.03
F	0	7	25.7117	70	165	53.5	32.5	89	102.5	69	48.87
F	1	7	26.1719	67	160	57	34	87	102	69	18.69
F	0	22	26.5625	68	160	56.5	36.5	81	92.5	69	10.58
F	0	17	26.5625	68	160	54	34	86	107	69	21.59
F	0	0	27.3923	60	148	56	32.5	80	100	69	2.75
F	1	15	28	63	150	53	34	92	105	69	32.78
F	0	9	30.9156	65	145	57	37.5	96	109	69	23.58
F	1	9	17.4191	48	166	56	30	67	89	70	19.79
F	0	7	21.6433	60	166.5	54.5	36	78	92	70	13.18
F	1	10	24.8889	56	150	56	34	87.5	96.5	70	57.35
F	0	0	26.3465	70	163	57	34	90	104	70	48.58
F	1	8	22.3081	60	164	53	32.8	87.5	99.5	71	4.68
F	1	1	22.3674	51	151	56	31	75.5	90.5	71	0.18
F	1	7	23.1111	52	150	54.5	31	76	89	71	10.27
F	0	10	24.4352	61	158	55	37.5	93	103	71	33.74
F	0	16	24.974	60	155	50.5	32	86	97	71	60.97
F	1	8	26.9499	63.5	153.5	53	34.3	85	102.5	71	10.38
F	0	13	29.903	70	153	57	34.5	95	107	71	65.34
F	1	6	30.9594	72	152.5	56	36.5	92	107.5	71	29.64
F	0	13	21.6413	50	152	55	35	71.5	86.5	72	0.18
F	0	21	22.6003	55	156	53.5	37.5	88	86	72	14.14
F	0	15	26.2227	63	155	52.8	33.5	91.5	105	72	17.4
F	0	7	29.903	70	153	55.5	37.5	98	106	72	65.3
F	1	7	30.4438	76	158	55	36	93	111	72	39.74
F	1	9	18.5529	44	154	53	30.5	74	85	73	23.1
F	0	14	21.6413	50	152	55	31.5	65	89	73	2.38
F	0	12	23.4375	60	160	52.8	31	75	97.5	73	9.59
F	1	10	24.1415	58	155	53	32.5	84	103	73	33.99
F	1	6	24.6094	63	160	54	36	85.5	103	73	18.54
F	1	12	25.4176	59.5	153	55.5	31	83	104	73	18.52
F	0	0	26.2222	59	150	53.8	32.3	83	96	73	50.81
F	0	16	27.3438	70	160	52	34	107	117	73	38.42
F	1	13	27.6787	59	146	53	32.5	90.5	100	73	60.76
F	1	0	28.9993	67	152	54.2	37	89.5	101	73	53.23
F	0	2	22.9398	53	152	53	35.8	79.5	78.5	74	2.28
F	0	2	25.4767	62	156	55.5	34	87.5	102	74	31.15
F	0	14	25.8022	55	146	52.8	33	85	95	74	18.7
F	1	1	29.2421	73	158	53	35	95	120	74	41.41
F	0	22	29.3684	68.3	152.5	53	43.5	85	102	74	19.66
F	0	19	32.0513	78	156	54	36.8	96	106.5	74	53.66
F	1	13	18.2222	41	150	54	29	69	85	75	6.06
F	1	13	22.3703	49	148	56.2	33	78.5	90	75	52.65
F	0	10	24.6082	55	149.5	53	33	84	84.5	75	32.05
F	0	6	29.3199	76	161	56	37	96	118	75	50.95
F	1	5	31.6404	77	156	53	37	106	116	75	37.52
F	0	13	22.2222	50	150	54	31.5	75.5	89	76	4.74
F	1	19	22.5466	57	159	54	33.5	82	83	76	4.01
F	1	3	23.3067	65	167	53.5	32	94	102	76	10.88
F	1	4	23.4952	55	153	52.5	30	82	90	76	9.97
F	1	6	24.1217	55	151	54	31	87.5	91.5	76	14.58
F	0	14	18.8189	41.5	148.5	53.2	29.5	71	81	77	2.52
F	0	14	18.8189	41.5	148.5	53.2	29.5	71	81	77	2.52
F	0	16	21.6413	50	152	57	31	75	95	77	7.88
F	1	0	21.7778	49	150	53	34.5	80.5	86	77	14.02
F	0	5	23.4952	55	153	55	32	77	99	77	13.42
F	1	6	24.0055	63	162	57	33	99	101.5	77	35.96
F	0	13	29.9643	63	145	53	35.8	102	112	77	31.64
F	0	13	29.9643	63	145	53	35.8	102	112	77	31.64
F	0	0	24.6548	60	156	54.5	35	83.5	99	79	35.11
F	1	17	20.0777	47	153	54.8	30.5	68	88	80	7.33
